# Supplementary material for: PRD-Class Homeobox Genes in Bovine Early Embryos: Function, Evolution, and Overlapping Roles
Source: Mol Biol Evol. 2022 May 5;39(5):msac098. doi: 10.1093/molbev/msac098 (PMC9117796; doi:10.1093/molbev/msac098)
Supplement: msac098_Supplementary_Data [file msac098_supplementary_data.zip]

Archive with 2 entries (2 files):
- ESM1 - Supplementary Figures.pdf
- ESM2 - Supplementary Tables.xlsx
