# Supplementary material for: PRD-Class Homeobox Genes in Bovine Early Embryos: Function, Evolution, and Overlapping Roles
Source: Mol Biol Evol. 2022 May 5;39(5):msac098. doi: 10.1093/molbev/msac098 (PMC9117796; doi:10.1093/molbev/msac098)
Supplement: msac098_Supplementary_Data [file msac098_supplementary_data.zip › ESM2 - Supplementary Tables.xlsx]

## Sheet: S1 - All genes - TPM
	Abundance (TPM)															Counts
	Control 1	Control 2	Control 3	Control 4	WT ARGFX 1	WT ARGFX 2	WT ARGFX 3	WT ARGFX 3	Mutant ARGFX 1	Mutant ARGFX 2	Mutant ARGFX 3	LEUTX 1	LEUTX 2	LEUTX 3	LEUTX 4	Control 1	Control 2	Control 3	Control 4	WT ARGFX 1	WT ARGFX 2	WT ARGFX 3	WT ARGFX 3	Mutant ARGFX 1	Mutant ARGFX 2	Mutant ARGFX 3	LEUTX 1	LEUTX 2	LEUTX 3	LEUTX 4
ENSBTAG00000000005.6	5.39841	3.8461	4.25746	3.86497	6.77944	6.89796	6.70909	4.70389	5.11006	4.93375	4.87203	5.24478	4.851	4.48285	4.08951	535	473	409	423	714	808	741	641	593	546	717	499	547	620	482
ENSBTAG00000000008.6	0.10644	0.219877	0.0437122	0	0	0.0179145	0.0727721	0.0591712	0	0	0.04257	0.066092	0	0.0151037	0.0177275	5	13	2	0	0	1	4	4	0	0	3	3	0	1	1
ENSBTAG00000000009.6	3.51454	1.51307	3.92377	2.51737	3.16628	3.6855	3.51189	1.78479	2.26825	2.35316	3.1614	0.752039	0.89178	0.884168	0.690746	203.318	110	221	161	194.017	253.148	227.063	142	154	151	274	42.0086	59	72	48.0104
ENSBTAG00000000010.4	14.3054	12.5504	11.2055	11.4268	20.5949	19.2591	19.6869	18.6272	16.9397	16.3617	18.0743	14.4449	16.7352	14.6828	12.7328	689	763	522	610	1049	1102	1060	1236	958	873	1301	672	923	998	738
ENSBTAG00000000011.4	0.8485	0.758433	0.784033	0.364791	0.501602	0.428428	0.398255	0.694013	0.55953	0.844038	0.45248	2.74799	1.68572	1.74585	2.31404	40	45	36	19	25	24	21	45	31	44	32	125	91	116	131
ENSBTAG00000000012.5	8.43344	8.02028	8.89788	5.52225	7.09503	7.13592	6.83246	5.41611	5.097	5.81907	7.47654	4.69633	6.32735	5.01825	5.83715	241	290	248	174	213	243	219	213	172	182	322	130	208	203	200
ENSBTAG00000000013.6	10.7457	8.47412	9.11221	7.95753	12.5067	10.7715	10.6421	7.11743	10.4686	9.99792	10.9504	8.55539	6.43377	6.40877	6.35598	841	832	694	689	1039	1000	930	766	960	871	1282	646	575	705	598
ENSBTAG00000000014.5	216.461	209.388	207.987	205.483	193.526	191.156	197.144	216.689	201.497	212.709	196.192	191.265	191.358	188.81	203.343	2726	3381	2571	2871	2554	2887	2803	3794	3034	2904	3774	2344	2806	3400	3083
ENSBTAG00000000015.6	3.32393	1.91171	2.91392	1.67744	2.38537	2.46698	2.73705	1.61155	2.43033	2.88117	2.49132	1.02478	0.892412	1.13728	1.02924	333	240	284	186	254	293	306	222	285	322	373	99	102	160	124
ENSBTAG00000000016.4	0.105895	0.0415681	0.0541396	0	0.0506296	0.0885335	0	0	0	0	0	0	0	0.0743996	0.132468	2	1	1	0	1	2	0	0	0	0	0	0	0	2	3
ENSBTAG00000000019.6	142.561	125.693	127.719	111.943	152.175	157.479	147.662	116.272	127.558	134.695	132.813	121.481	124.857	125.556	134.989	8629	9559	7526	7492	9760	11316	9988	9679	9059	9049	12041	7099	8641	10695	9818
ENSBTAG00000000020.7	0	0	0	0	0	0	0	0	0	0.00764766	0	0	0	0	0	0	0	0	0	0	0	0	0	0	1	0	0	0	0	0
ENSBTAG00000000021.5	43.0666	44.4024	41.3684	46.0524	49.2879	44.2406	45.7865	52.6215	41.4061	46.602	42.466	54.139	56.3399	53.6553	55.7245	663	874	624	784	794	816	795	1121	760	777	995	811	1007	1179	1030
ENSBTAG00000000022.6	5.49927	4.26122	5.77418	4.81922	5.79119	7.1283	6.41302	6.21882	4.58564	5.61331	6.54142	4.63367	4.35165	4.05876	3.39401	216	211	221	209	240	333	282	336	212	243	386	176	196	225	160
ENSBTAG00000000023.6	14.2121	13.5258	13.6341	12.4055	18.0434	15.9771	16.9083	12.9417	14.1129	13.9472	15.1543	10.7594	10.4595	10.4712	9.03237	582	698	544	561	780	778	775	729	680	630	932	426	491	605	444
ENSBTAG00000000024.7	19.5306	17.7325	18.6925	16.9645	18.388	19.1778	18.1587	16.6184	18.0957	18.2915	16.8329	23.9103	25.2753	24.5815	27.3796	1888	2144	1758	1815	1889	2198	1960	2209	2047	1972	2433	2229	2787	3337	3182
ENSBTAG00000000025.6	125.71	105.215	120.625	96.0536	107.219	101.282	94.8137	65.7122	100.187	109.624	96.8065	94.7248	91.5465	95.5926	98.1896	2458	2619	2306	2072	2193	2368	2086	1772	2326	2327	2869	1799	2070	2659	2302
ENSBTAG00000000026.4	2.77373	1.83145	3.43487	3.24626	3.00732	3.84401	4.25678	2.34781	2.99937	2.81551	4.40971	2.66356	2.50977	1.85291	1.73017	244	202	294	316	281	401	418	284	309	276	580	226	252	229	183
ENSBTAG00000000027.6	0	0	0	0	0	0	0	0	0	0	0	0	0	0	0	0	0	0	0	0	0	0	0	0	0	0	0	0	0	0
ENSBTAG00000000029.4	0	0	0	0	0	0	0	0	0	0	0	0	0	0	0	0	0	0	0	0	0	0	0	0	0	0	0	0	0	0
ENSBTAG00000000030.6	4.93492	5.10259	5.66284	4.41689	5.48042	6.78714	7.10001	7.77879	5.41444	4.49591	5.57427	5.19378	4.99375	4.6905	5.88874	160	209	179	158	187	262	258	347	207	160	272	163	186	215	229
ENSBTAG00000000031.5	0.268265	0.171415	0.291579	0.249211	0.396185	0.388105	0.405426	0.2843	0.314565	0.288051	0.472215	0.230605	0.416849	0.387813	0.331329	35	28	37	36	55	60	59	51	48	42	92	29	62	71	52
ENSBTAG00000000032.6	0	0	0.0229148	0	0	0.0187802	0.0199516	0	0.0379712	0	0.0594951	0.138576	0.0194859	0.0316634	0.0557721	0	0	1	0	0	1	1	0	2	0	4	6	1	2	3
ENSBTAG00000000033.5	1.49592	2.28478	1.88253	1.75733	1.4234	1.3698	2.60728	0.741172	1.67048	1.11758	1.53453	2.73815	1.86256	2.3064	1.78632	44	85	54	57	44	48	86	30	58	36	68	78	63	96	63
ENSBTAG00000000037.6	6.6224	5.43511	8.74918	6.9231	7.01536	6.33131	7.00635	5.73759	6.56707	5.14512	5.98063	5.53055	4.73912	4.96306	5.34146	423	436	544	489	475	480	500	504	492	365	572	341	346	446	410
ENSBTAG00000000039.5	5.42503	3.63233	5.30743	4.28045	5.72195	5.01928	4.40269	3.21682	4.76066	4.62345	6.67916	5.84002	3.98921	4.62904	4.24058	280	236	267	244	312	308	254	228	288	264	517	290	235	336	263
ENSBTAG00000000040.6	62.6132	34.0079	63.6292	41.4846	52.4129	55.581	56.2194	29.6509	52.8634	46.2574	53.0824	70.7612	59.4511	64.9983	57.1114	748	521	746	550	656	796	758	493	755	599	969	822	827	1110	822
ENSBTAG00000000042.3	28.4953	25.4155	24.7996	26.1494	55.9878	50.9192	49.1172	50.753	41.9881	38.3254	38.0955	40.656	46.7777	34.306	36.4879	1091	1227	927	1105	2261	2319	2105	2673	1892	1617	2191	1505	2055	1854	1676
ENSBTAG00000000044.6	0	0	0	0	0	0	0	0	0	0	0	0	0	0	0	0	0	0	0	0	0	0	0	0	0	0	0	0	0	0
ENSBTAG00000000046.6	20.6236	17.8446	19.9869	19.0791	14.2393	14.4703	13.4646	12.5159	13.6609	15.514	15.6639	16.4758	14.792	15.2516	15.1139	583	635	548	590	419	483	425	490	452	476	659	453	479	606	512
ENSBTAG00000000049.6	0.825382	0.332591	1.16647	0.372399	1.0548	1.00785	1.24159	0.433782	0.572321	0.550225	1.27111	0.69533	0.374743	0.25447	0.670091	51	28	75	26	75	80	93	40	45	41	124	45	28	24	54
ENSBTAG00000000050.3	172.209	161.423	159.137	202.029	149.472	167.304	172.374	196.768	159.626	150.49	160.943	184.182	191.16	183.569	195.118	990	1181	901	1314	924	1143	1119	1623	1095	961	1430	1016	1286	1490	1379
ENSBTAG00000000052.5	0.517998	0.299962	1.09651	0.581993	0.992153	1.01831	1.0537	0.627769	0.829719	0.706685	1.00637	1.52854	1.08488	0.870248	1.13641	33	24	68	41	67	77	75	55	62	50	96	94	79	78	87
ENSBTAG00000000053.6	0.367624	0.193612	0.389104	0.173944	0.760253	0.711747	0.605573	0.335818	0.534807	0.313248	0.545805	0.125687	0.252566	0.0873939	0.0823445	69	44	70	35	152	156	126	86	116	65	153	22	54	23	18
ENSBTAG00000000054.6	2.10644	0.910469	4.1962	2.0515	2.62254	2.82037	2.51524	1.09733	2.10747	1.75351	3.32649	2.67407	1.99115	1.18106	1.21427	444	240	860	479	589	704	591	318	519	414	1046	543	478	349	308
ENSBTAG00000000056.5	10.3214	9.7792	11.6521	8.8157	12.1648	11.1998	11.412	8.50085	11.6283	11.1572	12.9201	11.858	10.6037	10.5275	9.32656	539	641	592	506	676	693	667	612	716	644	1007	600	634	769	581
ENSBTAG00000000057.4	2.71615	2.42408	3.42646	2.31554	2.85147	2.81759	2.50984	1.89002	2.9377	2.23738	3.59707	2.53863	2.29826	1.89176	1.84985	393	439	482	371	439	483	405	376	497	362	777	354	379	384	322
ENSBTAG00000000060.2	0	0	0	0	0.0352032	0.0105028	0	0.0724747	0	0.0783213	0.0166577	0	0	0	0	0	0	0	0	3	1	0	8	0	7	2	0	0	0	0
ENSBTAG00000000061.6	21.0986	14.7279	20.4531	15.2336	24.8143	23.5089	23.68	15.2919	19.2085	19.1027	19.8673	18.4108	18.2095	16.2142	14.4252	3850	3362	3630	3079	4822	5081	4815	3836	4097	3902	5410	3237	3786	4152	3167
ENSBTAG00000000062.6	17.6434	13.3266	18.9676	12.5271	17.375	18.511	19.1169	12.1502	17.8129	17.0803	17.7015	20.4057	19.058	18.4348	18.7358	516	493	541	404	534	645	627	489	615	547	780	578	641	763	657
ENSBTAG00000000064.4	15.375	13.1793	14.9777	14.994	15.7256	17.6691	19.3389	15.5008	14.4607	13.4358	15.1596	15.263	14.8951	13.7923	13.2795	742.816	801.235	704.773	800.426	803.439	1014.28	1044.97	1030.03	820.93	718.102	1098.55	712.473	823.921	939.018	770.491
ENSBTAG00000000065.6	10.4642	7.9767	9.9494	7.52837	9.60828	9.50806	8.20165	9.15179	9.19429	7.27174	9.69306	5.74427	6.12712	6.34298	6.31037	369	355	342	293	357	399	324	444	382	282	514	196	248	316	267
ENSBTAG00000000066.5	0	0	0	0	0	0	0	0	0	0	0	0	0	0	0	0	0	0	0	0	0	0	0	0	0	0	0	0	0	0
ENSBTAG00000000067.4	36.2866	32.4666	30.7932	36.0102	54.0359	51.9875	52.1324	58.3522	45.0455	44.2604	53.9397	38.786	40.5707	32.2189	35.1126	814	923	688	901	1284	1407	1318	1819	1193	1105	1815	846	1065	1030	968
ENSBTAG00000000070.5	0	0	0	0	0	0	0	0	0	0	0	0	0	0	0	0	0	0	0	0	0	0	0	0	0	0	0	0	0	0
ENSBTAG00000000071.4	0	0	0.141059	0	0	0	0	0	0	0	0.20052	0	0	0	0	0	0	1	0	0	0	0	0	0	0	2	0	0	0	0
ENSBTAG00000000072.5	17.846	13.7008	17.7575	14.4516	18.6033	18.9778	16.9659	14.2384	14.6886	14.2652	15.8779	16.8593	16.3682	15.4425	14.4144	904	873	876	809	997	1142	961	992	874	800	1206	825	949	1102	877
ENSBTAG00000000073.5	125.15	95.4751	115.436	114.938	120.272	114.503	111.904	107.398	111.797	108.839	114.406	104.567	96.6469	81.6522	69.97	5670	5446	5095	5752	5758	6165	5675	6692	5955	5454	7780	4578	5015	5217	3806
ENSBTAG00000000074.5	1.3383	0.827969	1.13265	0.72492	1.15139	1.34625	1.16801	0.606752	1.29688	1.11678	0.974038	1.30257	1.7062	1.08925	1.21402	95	74	78	57	86	114	94	59	109	90	103	90	139	108	104
ENSBTAG00000000076.5	5.62986	4.61373	4.88978	3.61341	5.3561	5.45323	5.08041	3.33515	4.57273	4.46488	4.983	4.0885	4.13543	3.96613	4.0036	824	850	700	589	829	951	834	675	787	735	1095	580	692	819	709
ENSBTAG00000000077.6	26.7692	22.9438	26.3467	26.7936	31.0971	33.4686	33.2611	31.7486	29.5896	26.4908	31.2179	26.446	25.025	26.0642	25.0427	1786	1922	1711	1977	2200	2650	2479	2913	2315	1964	3118	1703	1908	2446	2008
ENSBTAG00000000078.4	210.492	220.406	209.235	226.223	269.773	265.212	273.229	283.326	236.91	240.011	235.344	287.246	297.621	278.71	305.823	2241	3013	2189	2681	3017	3385	3283	4215	3019	2777	3839	2971	3695	4243	3932
ENSBTAG00000000079.6	2.30835	1.37071	1.83815	1.92697	2.8567	3.26562	2.95417	1.61153	2.6535	2.15754	2.56351	3.76567	3.49046	3.05114	2.88665	76	57	59	70	99	128	109	73	103	78	127	120	132	142	114
ENSBTAG00000000080.5	33.5768	28.6405	33.6409	32.5333	23.9965	27.3595	24.2414	23.5449	24.6375	25.1283	28.927	22.9458	21.8941	23.9525	20.724	1993	2136	1944	2135	1509	1928	1608	1922	1716	1655	2572	1315	1486	2001	1478
ENSBTAG00000000081.6	13.7028	8.4278	10.4482	9.89198	13.2165	15.0658	13.1835	7.54434	10.5298	10.9199	12.6223	13.9048	13.2801	12.8612	12.3141	1192	919	888	956	1225	1566	1287	911	1078	1066	1644	1164	1318	1570	1294
ENSBTAG00000000082.3	0.331307	0.166497	0.447743	0.141958	0.0823181	0.205599	0.296427	0.177505	0.163427	0.172943	0.244405	0.361164	0.167711	0.222966	0.174164	19	12	25	9	5	14	19	14	11	11	21	20	11	18	12
ENSBTAG00000000084.5	20.7421	17.9339	19.1971	20.6811	23.6429	24.9256	25.9836	23.6027	23.7201	23.5018	22.9192	23.7497	22.3489	22.5432	22.6055	1193	1296	1075	1315	1440	1702	1670	1867	1601	1499	1975	1319	1470	1825	1562
ENSBTAG00000000085.6	0.0151402	0	0.0433718	0.0547612	0.0142793	0	0.0125982	0	0	0	0.0202262	0	0	0.0430531	0	1	0	3	4	1	0	1	0	0	0	2	0	0	4	0
ENSBTAG00000000087.6	53.0916	46.4258	52.2235	41.8656	42.9667	39.1918	41.1217	27.9853	41.4491	43.8772	43.9844	47.0471	51.5847	46.3565	48.4869	1961	2163	1880	1707	1673	1722	1701	1422	1803	1784	2442	1681	2186	2418	2149
ENSBTAG00000000088.6	78.8184	52.329	79.2061	62.5159	64.491	59.5621	59.5181	34.6076	68.3399	63.9402	68.6247	41.4478	40.0845	33.5149	32.3824	6480	5393	6334	5685	5631	5808	5458	3911	6580	5854	8435	3286	3760	3868	3198
ENSBTAG00000000090.6	0.721916	0.530936	0.911438	0.456969	1.01535	1.15368	1.16123	0.712598	0.752545	0.737211	1.09536	0.772996	0.558106	0.553513	0.491744	125	116	154	88	189	237	226	172	155	143	287	131	113	135	104
ENSBTAG00000000091.2	284.668	286.112	280.62	320.212	278.872	263.983	266.722	287.462	253.617	274.947	274.67	267.13	260.341	271.889	270.341	4523.96	5811	4367.98	5624	4635.89	5024.98	4778.97	6317.97	4802.99	4732.97	6639.97	4129.98	4800.93	6164.94	5156.97
ENSBTAG00000000092.6	20.1501	19.5508	22.564	21.6446	23.2701	24.2061	26.1511	20.3136	21.8455	21.5055	23.4938	22.1412	22.6645	20.7325	23.4473	869	1062	948	1031	1060	1241	1262	1205	1108	1024	1521	923	1120	1261	1214
ENSBTAG00000000094.6	18.1112	17.1207	20.0406	15.1614	16.4129	16.4043	16.2682	15.7838	15.0376	15.1211	18.2564	14.3543	14.0644	14.5224	13.8391	769	916	829	710	738	829	775	925	753	709	1168	590	686	870	705
ENSBTAG00000000095.6	44.9061	39.0733	52.1078	34.1806	11.8562	11.3469	11.2989	7.31409	17.8408	19.0422	15.9869	6.33823	3.70993	6.0931	4.96301	1486	1633	1681	1248	413	447	419	333	696	692	796	203	141	285	197
ENSBTAG00000000097.4	22.2592	16.7129	20.78	14.6253	25.3145	24.1964	23.2342	14.1035	20.0209	18.9875	22.1561	35.5322	33.4524	31.3033	30.7696	1500	1414	1363	1090	1809	1935	1749	1307	1582	1422	2235	2311	2576	2967	2492
ENSBTAG00000000098.6	2.80194	2.04497	3.50718	2.11096	3.27106	3.2879	3.22449	1.94006	3.00817	2.50196	3.66924	2.57197	2.25426	2.03762	1.91415	562	513	684	469	699	781	721	535	705	562	1098	497	515	573	462
ENSBTAG00000000099.6	130.261	117.053	123.157	115.702	121.791	124.766	126.905	108.936	112.367	121.482	115.148	160.258	154.81	159.757	169.088	6298	7124	5799	6182	6227	7169	6863	7247	6383	6498	8352	7485	8568	10884	9815
ENSBTAG00000000102.4	0.306321	0.339656	0.383184	0.288946	0.238453	0.527638	0.51283	0.348659	0.318201	0.227425	0.445082	0.331272	0.384807	0.416842	0.542896	23	32	28	24	19	47	43	36	28	19	50	24	33	44	49
ENSBTAG00000000103.6	112.796	141.203	134.117	149.841	131.611	137.62	147.398	160.174	137.995	114.17	142.295	143.282	149.617	148.039	123.3	1312	1923	1337	1604	1567	1918	1854	2499	1849	1522	2416	1539	1846	2197	1908
ENSBTAG00000000105.5	40.5224	36.1813	38.4893	38.6251	34.6648	36.2017	35.6624	26.3618	36.9165	36.7158	37.0154	35.1466	38.96	37.3064	32.5526	860	976	798	904	770	918	851	771	929	847	1189	724	955	1125	828
ENSBTAG00000000106.6	0	0	0	0	0	0	0.0152468	0	0	0	0.0113744	0	0	0.0242121	0	0	0	0	0	0	0	1	0	0	0	1	0	0	2	0
ENSBTAG00000000108.6	15.5284	11.5865	24.6797	13.4201	11.2083	12.3049	10.6954	6.17525	11.4926	10.5005	14.5333	11.7723	9.30677	9.15462	8.72792	1088	1019	1683	1040	833	1023	837	595	944	818	1524	796	745	902	735
ENSBTAG00000000109.6	1.04805	0.833727	1.44755	0.751961	1.9626	1.68903	1.89135	0.762045	1.26219	1.40185	1.49519	1.14139	2.03773	1.32188	1.4891	59	58	78	47	126	113	128	64	83	86	138	68	132	113	106
ENSBTAG00000000111.6	44.8585	37.3363	40.0333	38.7669	62.9233	58.048	56.981	51.5682	46.4088	46.2549	46.9309	74.4313	73.5044	69.5587	73.3783	3128	3268	2717	2990	4654	4803	4438	4945	3794	3586	4898	5009	5856	6821	6150
ENSBTAG00000000113.6	23.199	15.9124	26.1131	18.1746	24.2135	22.2768	21.3404	14.8202	21.333	17.366	21.6233	17.6216	18.5871	15.0115	15.3565	3477	2985	3807	3018	3865	3958	3569	3054	3739	2914	4844	2553	3175	3159	2769
ENSBTAG00000000115.6	2.88664	1.96241	3.55422	1.87946	4.12665	4.13753	3.7483	2.37238	2.90124	2.76999	3.71997	3.79733	3.70605	3.36247	2.95749	426	364	506	305	644	722	614	477	499	455	817	540	619	692	524
ENSBTAG00000000118.6	0	0	0.0529296	0.0934304	0	0	0	0	0	0	0	0	0	0	0	0	0	2	4	0	0	0	0	0	0	0	0	0	0	0
ENSBTAG00000000120.6	0.119902	0.164299	0.205505	0.206207	0.385992	0.308509	0.240682	0.116278	0.234492	0.229555	0.371129	0.266656	0.46107	0.321647	0.303697	21	36	35	40	72	64	47	28	48	45	97	45	92	79	64
ENSBTAG00000000123.4	0.0456667	0	0	0	0.0216138	0	0	0.0166003	0	0	0	0	0	0	0	2	0	0	0	1	0	0	1	0	0	0	0	0	0	0
ENSBTAG00000000124.6	0	0	0.0604151	0	0.0370713	0.0165094	0.017539	0	0.0166967	0.0354253	0.0523197	0	0.0342707	0.0278435	0	0	0	3	0	2	1	1	0	1	2	4	0	2	2	0
ENSBTAG00000000125.6	4.03649	3.07004	4.63002	3.65812	3.39843	3.87077	3.70298	2.66436	3.56182	2.51335	3.9958	2.96986	3.23948	3.31068	3.02019	500	482	563	506	458	576	519	457	523	354	744	358	460	580	449
ENSBTAG00000000128.4	1.80532	1.40828	1.6353	1.23229	1.72599	2.00126	1.2376	1.27144	2.12844	1.99574	1.90549	4.63373	6.68971	5.22074	4.00069	35	34	31	25	35	46	27	34	49	42	56	87	150	144	93
ENSBTAG00000000130.6	3.27431	1.78287	2.08293	2.45787	3.33503	1.98854	3.0182	3.03499	2.57912	3.20327	3.51766	2.36902	2.41904	1.40792	1.53847	87	60	54	72	93	63	90	111	81	93	141	61	74	53	49
ENSBTAG00000000131.6	27.5689	19.9137	26.2406	24.5557	26.2455	27.0945	27.704	20.287	23.348	21.9942	26.1758	23.607	19.251	21.5113	19.8642	2356	2134	2182	2322	2382	2746	2643	2384	2337	2094	3345	1946	1878	2583	2041
ENSBTAG00000000132.3	571.457	501.304	572.105	557.317	541.491	570.542	572.562	571.401	528.525	526.399	560.186	507.166	493.913	506.066	514.294	30095	33199	29339	32439	30181	35688	33712	41387	32686	30709	44224	25798	29764	37536	32534
ENSBTAG00000000133.5	2.20676	1.34251	2.46619	1.26565	2.06734	1.56712	1.94965	0.998223	1.77129	1.64509	1.95914	1.87663	1.88224	2.36343	1.0622	90	69	98	57	89	76	89	56	85	74	120	74	88	136	52
ENSBTAG00000000134.5	40.0746	42.5071	39.4447	44.3362	43.8307	42.3765	39.8961	41.9562	37.6153	39.9522	37.1475	32.3045	31.2094	32.4996	32.7272	1038	1395	997	1266	1191	1309	1160	1496	1152	1130	1452	811	931	1193	1016
ENSBTAG00000000137.6	3.3115	1.97006	3.73059	2.31493	3.74388	4.17099	4.0181	1.68317	3.20311	2.87557	3.9417	4.16728	3.86948	2.90566	2.65751	1620	1204	1774	1255	1954	2415	2190	1132	1829	1579	2874	1963	2154	1991	1565
ENSBTAG00000000138.6	0	0	0	0.00777064	0	0	0.00771085	0	0.0220583	0	0.00575891	0.0267698	0	0.00612857	0.00715213	0	0	0	1	0	0	1	0	3	0	1	3	0	1	1
ENSBTAG00000000139.6	29.2471	16.6707	37.0574	22.9926	29.6173	30.3306	28.9244	14.6809	23.8182	23.5159	30.4178	61.9395	49.1325	44.6323	38.2397	1276	916	1575	1108	1365	1573	1412	881	1222	1133	1992	2612	2456	2746	2003
ENSBTAG00000000140.5	3.06478	2.16861	3.17169	2.03204	5.03691	5.0013	4.40676	4.75792	3.19701	3.21078	3.58828	9.66501	12.8088	11.5164	13.4627	178	160	174	134	313	347	289	391	218	208	312	553	877	974	967
ENSBTAG00000000141.3	42.0001	34.6856	36.1583	41.477	52.2169	56.2967	52.6724	60.5984	47.325	47.9845	49.0581	51.9591	53.7486	51.7383	56.3891	1137	1189	955	1238	1484	1817	1600	2258	1514	1420	2003	1363	1675	1984	1830
ENSBTAG00000000144.6	0	0	0	0	0	0	0	0	0	0	0	0	0	0	0	0	0	0	0	0	0	0	0	0	0	0	0	0	0	0
ENSBTAG00000000145.6	0	0	0	0	0	0	0	0	0	0	0	0	0	0	0	0	0	0	0	0	0	0	0	0	0	0	0	0	0	0
ENSBTAG00000000146.6	26.1348	20.2904	25.1301	19.9587	32.0412	35.1884	32.1554	24.1349	28.9809	27.075	27.8941	28.9723	30.5936	25.7739	23.6055	4175	4056	3904	3531	5450	6659	5728	5301	5412	4839	6651	4460	5569	5775	4537
ENSBTAG00000000147.6	4.39153	2.84519	5.371	3.8477	4.28645	4.78599	4.28897	2.69173	3.9239	3.40133	4.90649	4.32855	3.62555	3.41499	3.08222	328	264	396	317	335	423	354	272	340	283	545	314	306	357	270
ENSBTAG00000000149.6	10.8644	8.00708	11.4299	8.06512	8.18049	8.52069	8.16604	5.75294	8.60159	8.55876	9.51609	12.4254	11.8427	10.8291	10.8086	2101	1929	2143	1730	1707	1956	1769	1524	1943	1866	2761	2301	2606	2922	2494
ENSBTAG00000000152.6	15.333	8.43619	18.6763	11.7771	15.4725	16.5899	15.6818	7.59988	14.5074	12.074	16.6382	13.1058	11.961	9.4339	7.58636	7555	5191	8943.17	6430.13	8131.67	9672.75	8606	5147	8342.06	6677.06	12217.3	6216.15	6705.47	6510.71	4498.53
ENSBTAG00000000153.4	2.71403	1.53489	2.30866	1.70062	1.9962	2.34174	1.80756	2.21576	1.66098	1.76231	2.24017	0.873405	1.34876	0.814419	1.1946	261	185	216	181	204	267	194	293	187	189	322	81	148	110	137
ENSBTAG00000000154.6	0	0	0	0	0	0	0	0	0	0	0	0	0	0	0	0	0	0	0	0	0	0	0	0	0	0	0	0	0	0
ENSBTAG00000000157.6	1.55169	0.957442	1.72252	1.21509	1.4504	1.39602	1.29767	0.895243	1.06919	1.32641	1.38421	1.92011	1.39617	1.4731	1.38499	150	116	162	130	149	160	140	119	121	143	200	179	154	200	161
ENSBTAG00000000160.5	9.49278	6.33643	9.17902	7.20636	13.518	14.2838	13.1102	11.1611	10.1016	10.2377	12.3101	9.56863	10.2994	8.37647	8.13453	762	638	717	640	1152	1360	1175	1232	950	915	1478	741	944	945	785
ENSBTAG00000000161.6	20.6461	22.0717	25.7179	18.1558	11.3952	10.0769	8.72263	11.7433	15.313	15.8873	12.7353	4.88212	6.19265	5.06565	5.7986	482	655	586	468	279	281	228	378	424	404	450	111	167	168	162
ENSBTAG00000000162.5	77.1832	96.8705	90.8782	94.0551	81.6802	101.01	94.9354	83.0107	94.3762	80.0714	91.9852	84.3895	79.0737	84.4804	73.5251	328	512	376	451	374	504	454	507	472	381	600	339	390	497	384
ENSBTAG00000000163.6	54.1625	35.6668	46.5827	36.6622	29.797	31.7826	31.5305	26.7924	30.5378	37.3121	34.9995	27.5833	23.8746	23.4336	24.1761	1249	1044	1049	932	720	875	817	851	834	937	1220	617	635	767	668
ENSBTAG00000000164.3	0.375991	0	0	1.02338	0	0	0	0.269826	0.32589	0	0	0	0	0.564925	0	1	0	0	3	0	0	0	1	1	0	0	0	0	2	0
ENSBTAG00000000168.4	0	0	0	0	0	0	0	0	0	0	0	0	0	0	0	0	0	0	0	0	0	0	0	0	0	0	0	0	0	0
ENSBTAG00000000169.4	1.4484	1.947	2.09592	2.21114	1.82176	1.74519	1.39399	1.2797	1.39424	1.75273	1.88266	0.968061	0.817551	1.01846	0.971994	93	157	131	157	124	133	100	113	105	125	181	60	60	92	75
ENSBTAG00000000170.4	0.081989	0.850913	0.3314	0.365182	0.685815	0.501652	0.463643	0.408355	0.339573	0.331658	0.343508	0.082306	0.173127	0.1996	0.0998745	2	27	8	10	18	15	13	14	10	9	13	2	5	7	3
ENSBTAG00000000172.5	0	0	0	0	0	0	0	0	0	0	0	0	0	0	0	0	0	0	0	0	0	0	0	0	0	0	0	0	0	0
ENSBTAG00000000175.6	0.75253	0.624844	1.12989	0.55046	1.14745	1.76528	1.22246	0.526614	0.977244	0.836645	1.37043	1.04792	1.12151	0.822037	0.817871	211	219	308	171	343	586	382	203	320	263	573	283	358	323	276
ENSBTAG00000000176.5	15.3478	12.4052	14.9001	11.3761	13.9641	12.5083	12.7255	9.64775	12.5068	13.0107	13.658	11.1918	10.2789	9.70431	10.188	1761	1780	1654	1445	1704	1701	1629	1495	1679	1667	2341	1238	1345	1563	1406
ENSBTAG00000000177.6	4.75445	3.17079	4.4296	3.0356	4.05791	2.84067	2.67489	3.3175	3.85254	3.56565	3.21422	2.20309	2.17789	1.93278	1.71323	248	208	225	175	224	176	156	238	236	206	251	111	130	142	107
ENSBTAG00000000179.5	3.99814	2.557	4.83752	3.89694	4.10715	5.51537	5.76039	3.58759	4.3775	4.15953	5.81407	3.22066	3.60426	2.51835	2.50468	145	117	171	156	157	238	234	179	187	166	317	113	150	129	109
ENSBTAG00000000181.5	0	0	0	0	0	0	0	0	0.0679003	0	0	0.0828551	0.126057	0.0849789	0.332778	0	0	0	0	0	0	0	0	2	0	0	2	4	3	11
ENSBTAG00000000182.6	39.7434	39.3477	33.9408	34.8328	45.4522	43.085	39.3371	48.3411	35.2162	38.245	33.7569	37.3373	43.2132	40.5748	40.1886	1056	1322	879	1020	1265	1365	1173	1768	1106	1110	1352	961	1321	1527	1280
ENSBTAG00000000184.6	8.42994	5.53873	8.6149	5.95107	11.676	12.1082	12.076	7.18436	9.11045	7.81182	11.0229	10.4655	9.54603	8.05914	7.32705	1444	1187	1435	1129	2129	2456	2304	1692	1824	1497	2816	1726	1863	1936	1509
ENSBTAG00000000185.6	0.108913	0.076137	0.122658	0.0590499	0.15377	0.117859	0.054393	0.0347181	0.0815138	0.107469	0.0957719	0.0236654	0.0940921	0.0339748	0.0297817	10	8	10	6	15	13	6	4	9	11	13	2	9	4	3
ENSBTAG00000000186.5	4.2122	3.76267	4.63289	3.97606	3.99338	5.52454	4.35993	4.61694	4.32019	4.27928	4.98425	3.84605	3.35402	3.73888	3.3115	283	317	302	297	283	439	327	425	340	319	500	248	256	353	267
ENSBTAG00000000188.3	0	0	0	0	0	0	0	0	0	0	0	0	0	0	0	0	0	0	0	0	0	0	0	0	0	0	0	0	0	0
ENSBTAG00000000189.6	0.557821	0	0	0	0.477731	0.0385344	0.245683	0.0334062	0.038835	0	0.030425	0	0	0	0.038412	3	0	0	0	2	1	6	1	1	0	1	0	0	0	1
ENSBTAG00000000191.5	25.7867	25.2395	25.1379	23.1838	25.6377	23.7511	26.4765	27.7104	26.0445	26.3003	27.6249	19.8175	17.6735	20.6515	19.9478	905	1118	860	898	948	992	1041	1338	1077	1015	1458	673	712	1024	840
ENSBTAG00000000195.6	3.58804	2.4489	5.58711	3.20608	2.12361	3.10613	2.71455	0.960736	2.46777	2.73852	2.43485	2.63735	2.05741	2.1166	2.14049	258	221	391	255	162	265	218	95	208	219	262	183	169	214	185
ENSBTAG00000000197.4	6.03113	4.47882	7.20942	6.27293	5.00155	4.11484	4.8909	3.48655	4.01456	4.32524	4.82265	4.6849	4.39527	4.39515	5.00409	249	233	290	286	218	202	226	198	195	197	299	187	208	256	248
ENSBTAG00000000198.6	0	0	0	0	0	0	0	0	0	0	0	0	0	0	0	0	0	0	0	0	0	0	0	0	0	0	0	0	0	0
ENSBTAG00000000199.5	11.8871	9.52635	11.118	8.11727	19.2343	18.5167	18.9505	10.6092	11.6342	13.2059	12.5652	28.9521	29.5645	28.958	28.4034	990	995	901	748	1701	1829	1762	1215	1135	1225	1565	2326	2811	3389	2844
ENSBTAG00000000201.6	7.4834	4.78762	6.94491	5.41448	6.25283	6.20627	5.77653	3.08629	5.5125	5.62766	6.12396	4.76107	4.67992	4.45896	4.3972	2097	1677	1892	1681	1868	2059	1804	1189	1804	1768	2559	1285	1493	1751	1483
ENSBTAG00000000202.4	11.861	9.98249	12.7561	12.0803	8.09741	9.39063	9.93963	7.63583	9.80482	9.97443	9.48819	9.04759	8.90261	7.69486	9.12656	450	476	471	506	324	423	421	398	437	415	540	329	387	410	415
ENSBTAG00000000203.5	1137.05	1080.47	1182.46	993.984	976.968	1002.94	934.973	882.343	936.113	989.65	973.243	1383.52	1233.38	1422.99	1377.31	5934	7133	6059	5867	5490	6187	5500	6628	5809	5749	7828	6894	7519	10428	8848
ENSBTAG00000000204.5	8.19042	7.36805	10.9654	7.1152	7.82377	7.70762	7.97625	5.22956	6.94263	7.63652	9.15486	5.86924	6.73228	6.31131	4.60776	345	391	450	331	348	386	376	303	344	355	579	239	325	375	233
ENSBTAG00000000205.6	68.585	51.9186	55.7981	46.1066	70.5302	70.933	78.654	48.0863	58.3052	65.1212	64.7547	98.4211	94.2401	94.2276	94.3932	1684	1617	1337	1248	1816	2078	2169	1626	1693	1744	2402	2343	2667	3281	2777
ENSBTAG00000000207.4	8.76907	6.06063	6.78538	8.69366	10.4562	9.77739	9.99375	8.60738	8.56175	8.10377	9.5198	8.44065	10.2082	7.72406	6.43016	201	175	155	221	255	271	258	273	234	203	330	190	271	251	179
ENSBTAG00000000210.5	8.42688	4.97091	9.92808	5.93044	12.3987	13.509	12.5973	5.26001	9.56253	9.09238	10.8084	16.4907	16.7352	13.4284	10.1695	1874	1396	2135	1462	2911	3538	3113	1598	2478	2263	3581	3527	4221	4168	2702
ENSBTAG00000000211.6	0.717706	0.530356	0.9127	0.386413	0.629126	0.590104	0.825676	0.52186	0.815444	0.646934	0.707218	0.495542	0.194259	0.339933	0.341341	66	57	84	54	59	63	81	54	74	65	97	42	24	41	36
ENSBTAG00000000212.4	50.1853	41.4714	48.1672	42.8401	52.7869	56.3124	55.5007	46.3201	47.8729	44.9428	51.3686	52.0007	50.4076	49.283	51.9934	3187	3293	2982	3007	3544	4241	3936	4040	3549	3179	4889	3190	3654	4391	3955
ENSBTAG00000000213.5	11.9052	9.25285	11.1836	11.0351	11.0903	11.7258	12.758	10.3671	9.85954	10.562	11.5367	11.6299	9.17377	10.7054	11.3111	799	774	730	815	787	928	952	952	773	786	1154	751	701	1005	908
ENSBTAG00000000214.6	0.0257892	0	0.0793944	0	0	0	0	0	0.0219078	0	0	0.0266669	0	0	0	1	0	3	0	0	0	0	0	1	0	0	1	0	0	0
ENSBTAG00000000215.5	242.95	198.978	222.279	192.917	234.98	244.57	241.852	197.52	219.919	223.689	229.529	201.906	202.304	201.815	194.445	10113	10436	9015	8868	10327	12105	11267	11308	10769	10274	14348	8125	9651	11851	9717
ENSBTAG00000000218.6	13.6698	14.224	13.0716	14.3451	15.8554	14.1976	14.2117	17.1395	13.7266	12.0035	14.289	9.48951	10.557	8.98863	10.1277	876	1142	809	1009	1070	1078	1017	1500	1027	850	1367	589	768	809	783
ENSBTAG00000000219.6	0.641978	0.37743	0.555341	0.483558	0.42684	0.567298	0.450084	0.160803	0.56049	0.485654	0.555825	0.216264	0.100806	0.103127	0.116581	151	111	127	126	107	158	118	52	154	128	195	49	27	34	33
ENSBTAG00000000220.6	0.0789644	0.156939	0.162169	0.0357272	0.111956	0.149562	0.105926	0.143533	0.184868	0.035663	0.0394972	0.122613	0.137982	0.0280263	0.0328721	4	10	8	2	6	9	6	10	11	2	3	6	8	2	2
ENSBTAG00000000221.6	20.8023	16.8361	27.8177	23.0116	15.5719	13.8147	13.1039	12.8821	16.0547	14.1395	17.0691	15.002	13.0624	15.2868	14.3955	1156	1157	1507	1426	919	920	819	968	1039	853	1396	810	839	1198	929
ENSBTAG00000000222.7	4.3876	1.5083	7.14354	2.84641	5.26031	5.67865	5.10231	1.40445	4.29424	2.90575	5.73916	4.29865	3.42657	2.2596	1.62021	881	375	1380	625	1107	1349	1125	381	998	643	1695	823	776	638	389
ENSBTAG00000000223.6	9.99349	7.74809	13.2557	8.07776	13.9081	16.0959	14.7321	9.76948	11.6222	10.1514	14.1354	15.9811	15.9889	14.3132	13.039	542	533	674	482	802	1021	875	716	735	609	1137	821	956	1082	824
ENSBTAG00000000224.4	1.50322	1.79753	1.90487	1.83458	2.37725	2.42776	2.19787	2.29684	2.60789	1.87775	1.95143	0.730969	0.795786	0.474092	1.11696	51	77	63	69	86	100	84	113	107	70	100	24	31	23	46
ENSBTAG00000000225.6	15.9718	14.8159	16.994	16.5093	17.0052	16.9223	15.9701	18.83	15.2109	15.1953	17.2529	22.0253	20.1835	19.9841	20.3928	671	797	698	762	759	844	751	1081	747	719	1090	897	967	1206	1048
ENSBTAG00000000226.5	0	0	0.0457275	0.243027	0	0	0	0	0	0.0820687	0.0885947	0	0	0.0943577	0	0	0	1	6	0	0	0	0	0	2	3	0	0	3	0
ENSBTAG00000000228.6	0	0	0.134051	0	0	0	0	0	0	0	0	0	0	0	0	0	0	5	0	0	0	0	0	0	0	0	0	0	0	0
ENSBTAG00000000229.6	0	0	0	0	0	0	0	0	0	0	0	0	0	0	0	0	0	0	0	0	0	0	0	0	0	0	0	0	0	0
ENSBTAG00000000231.6	9.031	6.67805	9.47456	6.60729	10.1596	11.1324	11.0736	5.9953	8.43423	8.63001	9.56996	8.19286	8.00142	7.89915	8.09974	666	618	680	539	795	974	912	608	729	708	1056	583	674	819	718
ENSBTAG00000000232.4	0	0	0	0	0	0	0	0	0	0	0	0	0	0	0	0	0	0	0	0	0	0	0	0	0	0	0	0	0	0
ENSBTAG00000000233.5	0	0	0	0	0	0.022255	0	0	0	0	0	0	0	0	0	0	0	0	0	0	1	0	0	0	0	0	0	0	0	0
ENSBTAG00000000236.5	237.821	228.373	228.11	214.68	275.165	270.929	277.915	234.085	250.591	257.975	252.182	200.561	206.628	210.22	219.892	6120.29	7447.07	5728.58	6090.73	7428.74	8315.3	8028.72	8292.73	7625.66	7248.19	9794.27	5002.74	6124.67	7667.54	6782.14
ENSBTAG00000000237.5	0	0	0	0	0	0	0	0	0	0	0.045076	0.10577	0	0	0	0	0	0	0	0	0	0	0	0	0	2.05363	3.09817	0	0	0
ENSBTAG00000000238.6	0.253817	0.101042	0.32784	0.18869	0.2245	0.183038	0.23525	0.126491	0.106917	0.152151	0.258492	0.189018	0.152183	0.0927271	0.101003	28	12	27	19	25	25	24	17	11	18	37	21	20	15	14
ENSBTAG00000000240.5	1.08095	1.35612	1.31573	1.11555	0.857586	0.760954	1.25755	0.730999	0.854395	1.14016	1.45592	0.805906	0.39464	0.409703	0.733042	43	68	51	49	36	36	56	40	40	50	87	31	18	23	35
ENSBTAG00000000241.6	29.0494	21.1495	31.3193	22.7416	34.7195	35.6327	33.909	22.7355	29.0289	26.5181	34.1561	37.8156	37.7275	33.4876	29.4235	2361	2156	2477	2045	2996	3435	3077	2541	2764	2400	4152	2965	3501	3825	2875
ENSBTAG00000000242.2	0.190072	0.251534	0.524958	0.357907	0.230902	0.152599	0.554494	0	0.263117	0.109053	0.45393	0.503213	0	0.176139	0.154973	4.54202	7.62532	12.2475	9.42785	5.78287	4.35186	14.8838	0	7.44224	2.84027	16.3885	11.6608	0	5.97119	4.43722
ENSBTAG00000000243.4	33.0134	43.7242	35.6358	38.623	66.1953	60.8243	61.7873	68.0228	49.3109	50.1504	55.1364	39.4927	43.8229	42.6684	40.6606	629	1061	664	812	1319	1386	1325	1788	1116	1037	1593	731	966	1157	929
ENSBTAG00000000244.5	0.00757509	0.0302968	0.0805278	0.0615393	0.0710639	0.0755884	0.0468413	0.0137742	0.0676813	0.0432441	0.0304804	0.090396	0.0621904	0.0837896	0.0912756	2	10	21	18	20	24	14	5	21	13	12	23	19	31	29
ENSBTAG00000000245.6	8.37173	3.79189	7.85096	6.0794	7.09597	6.94428	6.95861	3.49368	6.63659	6.08741	7.51251	6.26467	5.74296	4.49987	3.96306	2023	1141	1832	1599	1811	1994	1869	1152	1856	1630	2697	1451	1573	1533	1165
ENSBTAG00000000246.6	1.53858	1.8219	1.3177	1.87504	2.69986	3.2434	3.37252	3.15324	3.49307	2.51091	2.65028	3.34722	3.68615	3.21872	4.02324	132	196	110	178	246	330	323	372	351	240	340	277	361	388	415
ENSBTAG00000000250.4	9.46245	7.32392	9.23831	8.24333	8.8728	11.2611	8.73174	10.3255	7.56301	9.54808	7.9588	9.37859	11.1433	8.65928	11.2324	253	248	241	243	249	359	262	380	239	279	321	243	343	328	360
ENSBTAG00000000251.6	4.92711	5.88319	5.08234	5.71436	6.0031	6.59494	6.60211	8.46132	5.51085	4.99388	5.25468	7.33115	7.91472	8.06937	6.91154	196	295	197	251	252	312	294	463	258	219	314	282	361	453	330
ENSBTAG00000000252.5	80.5591	74.2287	82.7921	84.0995	73.2082	74.4166	77.1374	64.8393	69.9051	70.8839	65.1212	68.7003	67.4877	67.9354	67.1194	767	908	776	894	735	849	829	866	797	736	952	635	751	925	774
ENSBTAG00000000253.6	17.1835	8.10668	18.5314	9.81311	22.4846	23.3104	22.3863	8.7259	17.3803	16.222	21.2541	16.4686	16.0658	9.92346	8.35819	5196	3064	5448	3285	7249	8342	7541	3625	6137	5501	9583	4796	5525	4205	3043
ENSBTAG00000000256.6	2.18738	1.52892	2.72043	1.98743	2.04213	1.70513	1.59136	1.24013	1.68374	1.93665	2.14756	3.14247	2.8033	2.6605	2.26294	249	218	301	250.383	247	230	202	194	224	246	365	345	364	425	310
ENSBTAG00000000257.5	0.314914	0.206052	0.0536684	0.380522	0.552046	0.175539	0.186528	0	0	0	0.138447	0.162077	0	0.147514	0.0437681	6	5	1	8	11	4	4	0	0	0	4	3	0	4	1
ENSBTAG00000000259.6	0	0	0	0	0	0	0	0	0	0	0	0	0	0	0	0	0	0	0	0	0	0	0	0	0	0	0	0	0	0
ENSBTAG00000000260.5	14.5735	9.79112	9.47306	9.19762	19.027	16.9252	16.3943	14.0137	12.2201	15.3829	16.1456	15.6636	19.2293	18.2581	18.181	358	305	227	249	490	496	452	474	355	412	599	373	544	636	535
ENSBTAG00000000261.5	0.0263579	0.104503	0	0	0.049984	0	0	0	0	0	0.0350785	0.0545021	0.0229779	0	0	1	5	0	0	2	0	0	0	0	0	2	2	1	0	0
ENSBTAG00000000264.6	0	0	0	0	0	0	0	0	0	0	0	0	0	0	0	0	0	0	0	0	0	0	0	0	0	0	0	0	0	0
ENSBTAG00000000265.5	3.58724	2.97855	3.80016	3.41051	3.10655	2.46099	2.75383	1.74973	3.30461	3.93632	2.91139	0.25491	0.885988	0.959915	1.0286	116	122	120	122	106	95	100	78	126	140	141	8	33	44	40
ENSBTAG00000000266.6	12.2729	8.79206	12.4585	7.79737	10.9264	10.8919	10.0848	6.33023	9.30173	9.786	10.6828	7.83888	7.38704	6.79444	6.99218	812	731	803	571	766	853	746	575	721	720	1059	501	559	632	554
ENSBTAG00000000267.6	5.23048	3.36071	5.8406	4.35783	6.31925	6.71155	6.06139	4.16342	5.454	4.57991	5.94721	4.574	4.33835	3.33711	2.99543	1155	928	1254	1066	1487	1755	1492	1264	1407	1133	1959	973	1091	1033	796
ENSBTAG00000000269.6	8.84559	6.92439	9.0033	7.91583	9.64878	10.1201	9.25273	6.98393	8.22792	8.28744	10.5651	9.25803	8.29084	8.68622	7.23465	454	447	450	449	524	617	531	493	496	471	813	459	487	628	446
ENSBTAG00000000271.6	0.623258	0.401866	1.28064	0.41595	1.30141	1.25046	1.20887	0.658234	0.670737	0.707693	1.26889	1.4914	0.986949	0.759636	0.605021	42	34	84	31	93	100	91	61	53	53	128	97	76	72	49
ENSBTAG00000000273.6	0	0	0	0	0	0	0	0	0	0	0	0	0	0	0	0	0	0	0	0	0	0	0	0	0	0	0	0	0	0
ENSBTAG00000000274.6	241.631	203.097	236.573	208.618	247.199	238.172	232.781	207.348	201.869	208.376	209.27	239.445	241.465	230.467	244.746	4322	4632	4140	4118	4623	5098	4689	5120	4294	4042	5682	4163	5002	5872	5250
ENSBTAG00000000275.6	5.1584	3.9766	5.46098	4.44356	5.71755	6.00617	5.55223	4.36074	4.9495	4.63502	4.19139	5.02225	5.2157	4.59658	4.2415	265	258	275	255	311	367	318	308	299	263	323	249	307	334	261
ENSBTAG00000000277.6	159.749	182.184	148.742	178.412	201.706	196.452	198.012	223.542	220.856	213.213	214.5	225.148	236.533	228.348	243.162	2723	3964	2482	3359	3596	4010	3803	5266	4481	3940	5555	3731	4674	5550	4975
ENSBTAG00000000278.4	0	0	0	0	0	0	0	0	0	0	0.0221785	0	0	0	0	0	0	0	0	0	0	0	0	0	0	3	0	0	0	0
ENSBTAG00000000279.4	2.21233	1.37512	1.906	1.67747	2.48667	2.61643	3.13556	2.23983	3.10044	2.58671	3.05471	0.898376	1.48117	1.38294	0.998334	61	48	51	51	72	86	97	85	101	78	127	24	47	54	33
ENSBTAG00000000281.4	8.65559	8.01968	9.36964	8.98937	7.8792	9.83018	11.1965	11.261	9.41148	7.6894	10.6258	6.5371	6.02559	5.51036	7.48435	164	194	174	187	157	224	239	296	213	159	307	121	132	149	171
ENSBTAG00000000283.6	121.53	70.092	134.528	82.4603	73.8333	90.8205	92.5815	45.9685	93.8825	85.3119	105.533	24.6796	21.2231	18.2018	15.3107	9622	6949	10349	7227	6205	8532	8193	5002	8693	7525	12486	1881	1922	2017	1452
ENSBTAG00000000284.6	0	0.00735373	0.0662918	0.00832242	0.0173285	0	0	0	0.0078724	0	0.0431618	0.0382196	0.00807688	0.0393709	0.0229796	0	1	7	1	2	0	0	0	1	0	7	4	1	6	3
ENSBTAG00000000285.6	2.1865	1.66577	2.74684	2.18831	2.26956	2.56392	2.63459	1.93988	2.04687	2.28369	2.6464	1.85379	1.7182	1.59624	1.7199	241	230	294	267	266	333	324	294	264	281	435	197	216	247	228
ENSBTAG00000000286.6	6.57718	6.09862	6.59313	5.80109	8.0651	8.56393	8.18644	6.85094	8.53611	7.93765	8.20247	6.38187	5.99708	5.75747	5.9752	835	936	809	793	1086	1256	1119	1184	1265	1093	1537	755	848	994	892
ENSBTAG00000000287.4	18.6863	15.9631	15.8266	16.2275	19.0026	19.2336	18.1973	14.2299	17.0805	17.6435	18.2535	15.7398	17.0657	15.2412	15.599	772	838	639	746	834	952	844	814	836	810	1140	634	809	897	776
ENSBTAG00000000288.7	9.98393	5.27357	12.6107	7.2399	11.3678	11.7752	9.92202	5.31699	9.67431	8.5306	10.8979	10.1784	9.95826	6.96255	5.82457	1966	1302	2419	1583	2389	2751	2183	1443	2230	1882	3209	1934	2238	1926	1383
ENSBTAG00000000289.4	16.8448	15.198	16.7434	14.166	19.6847	17.6292	17.0366	16.537	15.6634	17.6421	17.9445	17.3409	19.3568	18.3834	19.0275	555	632	538	515	683	691	629	750	608	638	889	553	733	857	752
ENSBTAG00000000290.6	8.21616	6.05487	8.57698	5.95735	9.89951	9.86681	9.38535	5.02443	7.71803	7.31793	8.84	9.07599	9.26567	8.42538	9.14855	1331.07	1296.94	1400.9	1124.28	1784.68	1994.78	1787.55	1174.35	1526.1	1402.95	2244.91	1469.82	1767.98	1997.29	1828.79
ENSBTAG00000000291.6	7.65963	5.73508	8.36775	5.89462	7.66476	7.93359	7.38987	4.5394	6.23969	6.36582	8.46037	10.9163	10.3801	8.89628	9.95103	1036	954	1080	873	1089	1261	1103	821	980	955	1672	1397	1552	1648	1606
ENSBTAG00000000292.6	4.79744	4.9101	5.77235	4.42818	5.80236	6.8746	6.22977	5.68378	5.37381	5.67725	6.36481	3.98647	3.88834	3.17624	3.59825	593	760	694	606	763	1007	859	966	777	784	1175	475	548	551	535
ENSBTAG00000000295.5	2.40392	2.90611	3.27109	2.59846	3.24233	3.55159	3.66035	2.5915	2.99684	2.83029	3.52281	2.31217	1.92813	1.79395	2.19042	199	251	241	238	285	349	324	295	282	252	362	153	175	209	218
ENSBTAG00000000296.6	12.7318	9.45498	11.4211	9.67228	19.8842	20.0079	19.8982	14.4134	16.0756	14.6135	16.3829	46.4485	46.9149	38.3722	36.8178	1022	952	892	859	1674	1905	1776	1591	1500	1304	1967	3597	4300	4329	3553
ENSBTAG00000000297.5	35.69	28.8626	34.3976	32.7755	23.8295	22.9312	22.0269	21.215	24.678	25.9235	24.8116	27.9054	26.1728	27.1138	29.0205	1366	1393	1283	1385	962	1044	944	1117	1112	1093	1427	1033	1149	1465	1333
ENSBTAG00000000300.4	0.197395	0.120118	0.19861	0.0697249	0.0644236	0.0905995	0.096246	0.0156061	0.0661224	0.141699	0.19851	0.0133642	0.0113051	0.0214299	0.0249603	46	35	45	18	16	25	25	5	18	37	69	3	3	7	7
ENSBTAG00000000301.4	0.0258867	0.0412677	0.0133004	0	0.0487786	0.0109111	0.0115914	0.0847114	0.0441834	0.0465173	0.0346085	0.0134153	0	0.0184161	0	2	4	1	0	4	1	1	9	4	4	4	1	0	2	0
ENSBTAG00000000305.6	93.6275	69.2052	73.9111	77.3857	103.271	101.234	92.5646	86.1799	85.8865	99.9224	93.0892	194.543	181.097	182.101	187.983	1166	1104	902	1069	1346	1509	1300	1491	1277	1347	1768	2354	2622	3240	2814
ENSBTAG00000000306.5	0	0	0	0	0	0	0	0	0	0	0	0	0	0	0	0	0	0	0	0	0	0	0	0	0	0	0	0	0	0
ENSBTAG00000000308.6	12.9961	9.12882	13.4039	9.71472	16.5087	17.4066	15.9195	8.96131	13.18	12.2958	15.2921	14.8584	13.9375	13.1962	12.4798	1676	1474	1681	1387	2265	2660	2290	1589	1988	1772	2945	1847	2049	2388	1936
ENSBTAG00000000309.6	0.0137524	0.00738249	0	0	0	0.0467761	0	0	0	0.0164825	0.0092882	0	0.012166	0.0230629	0.0076758	3	2	0	0	0	12	0	0	0	4	3	0	3	7	2
ENSBTAG00000000310.6	566.837	526.917	659.591	477.478	602.999	616.129	545.56	485.284	544.931	535.658	545.933	235.856	216.382	209.978	202.833	10814	12730	12411	10065	12248	13979	11625	12211	12557	11273	15849	4385	4783	5653	4708
ENSBTAG00000000312.6	190.164	206.045	228.098	196.628	64.3966	60.1197	63.3737	57.4384	111.589	100.347	103.788	122.32	114.547	116.583	108.894	8742	11924	10211	9986	3129	3282	3258	3629	6030	5099	7155	5432	6031	7555	6011
ENSBTAG00000000313.4	2.06288	1.47415	2.35285	2.34491	3.01597	2.79589	2.74495	2.61623	1.89064	2.13781	2.33631	2.67962	3.48088	2.99066	3.24551	90	81	100	113	139	145	134	157	97	103	153	113	174	184	170
ENSBTAG00000000315.6	13.2282	10.8209	12.1908	11.0708	15.5762	15.6406	15.3323	14.9628	14.3002	13.3066	14.9901	18.3741	17.8388	16.903	15.4142	1219	1250	1093	1129	1525	1709	1577	1896	1543	1367	2065	1633	1876	2188	1708
ENSBTAG00000000317.6	4.88981	3.48068	4.39003	3.83404	3.23743	3.00666	2.82189	2.90821	3.4574	3.89824	3.8396	7.44277	6.48883	6.7443	6.77105	505	451	440	436	354	369	326	414	418	447	594	733	760	968	831
ENSBTAG00000000320.6	26.3716	20.8334	29.2326	21.3192	29.0909	30.1203	29.4452	21.4007	24.7501	23.3208	28.5815	40.2708	37.8338	36.7663	37.1896	1813	1798	1956	1621	2121	2457	2261	2023	1995	1782	2941	2672	2972	3555	3073
ENSBTAG00000000321.6	10.2769	7.16011	8.84284	6.75048	10.1933	9.67801	10.0855	7.05611	8.3417	8.76073	8.80632	8.55013	8.58967	7.33777	7.54364	610	534	511	443	641	682	669	576	581	577	783	490	583	613	538
ENSBTAG00000000322.6	16.4339	8.59998	20.1615	12.3756	16.3587	16.5123	16.5897	8.00482	13.333	12.5806	16.7693	16.6956	14.6293	13.6508	11.891	1565	1027	1870	1299	1659	1886	1783	1047	1490	1338	2404	1549	1604	1842	1358
ENSBTAG00000000326.4	0	0	0	0	0	0	0	0	0	0	0	0	0	0	0	0	0	0	0	0	0	0	0	0	0	0	0	0	0	0
ENSBTAG00000000328.3	0	0	0	0	0.142411	0	0	0	0	0	0	0	0.128143	0	0	0	0	0	0	2	0	0	0	0	0	0	0	2	0	0
ENSBTAG00000000329.6	0.131573	0.0960242	0.164719	0.0619806	0.252451	0.222165	0.307841	0.124822	0.132153	0.137998	0.138002	0.0296851	0.0351485	0.0244756	0.0380349	23	21	28	12	47	46	60	30	27	27	36	5	7	6	8
ENSBTAG00000000330.6	7.12551	5.62898	6.51928	6.2078	8.51871	9.36726	9.88691	8.61663	7.97831	6.83267	8.13514	9.26487	8.11973	7.25747	7.54597	845	836	752	815	1074	1316	1308	1405	1106	905	1441	1059	1098	1208	1076
ENSBTAG00000000332.6	14.2686	9.51126	15.4576	12.9446	17.8675	20.0325	18.319	13.621	15.2319	13.776	17.1678	15.407	14.0388	12.347	11.178	1100	919.922	1159.68	1104	1462	1832	1576.98	1444	1376	1182	1979.95	1145.98	1235.98	1337.99	1035.92
ENSBTAG00000000333.5	0.11475	0.170358	0.224777	0.25654	0.111407	0.0876573	0.0962864	0.0493153	0.215083	0.205005	0.161126	0.129011	0.0942326	0.0765552	0.0317885	21	39	40	52	21	19	19	12	46	42	44	22	19	19	7
ENSBTAG00000000335.5	0.0580733	0	0.296635	0.315562	0.222141	0.19403	0	0	0.146399	0.107146	0.0382292	0.298614	0	0	0	1	0	5	6	4	4	0	0	3	2	1	5	0	0	0
ENSBTAG00000000336.5	0	0	0	0	0	0	0	0	0	0	0	0	0	0	0	0	0	0	0	0	0	0	0	0	0	0	0	0	0	0
ENSBTAG00000000340.3	9.65001	5.56727	13.0793	7.38912	10.2721	11.0322	11.4281	5.23392	9.67762	7.95202	11.6168	9.28454	9.06655	7.00735	6.31501	1632	1178	2151	1384	1850	2210	2155	1217	1913	1505	2932	1513	1747	1662	1285
ENSBTAG00000000341.5	11.3884	8.15185	8.15455	10.2673	9.65932	8.59778	8.41098	9.09758	7.97191	8.75636	8.55247	7.61723	5.0609	6.42363	6.48108	394	356	275	392	352	354	326	433	325	333	445	255	201	314	269
ENSBTAG00000000342.6	56.7899	40.0122	48.7304	42.2921	65.6429	64.2458	61.2607	49.5146	55.0995	52.3315	56.9779	47.9606	48.8088	40.0468	34.9936	6269	5533	5231	5168	7704	8405	7544	7515	7117	6446	9396	5104	6144	6205	4646
ENSBTAG00000000343.4	55.1267	63.1298	58.1589	69.4448	83.555	84.1391	86.7588	97.4427	69.5272	78.0445	68.4567	82.084	81.3525	85.6839	84.7779	589	863	609	823	935	1075	1043	1453	886	903	1120	849	1010	1305	1090
ENSBTAG00000000344.5	0	0	0	0	0	0	0	0	0	0	0	0	0	0	0	0	0	0	0	0	0	0	0	0	0	0	0	0	0	0
ENSBTAG00000000345.6	10.5969	9.20584	11.6204	8.70806	5.15415	5.50242	6.0308	4.64734	9.16445	8.73027	10.3706	3.85715	2.59563	1.58197	2.25434	255	281	273	231	130	158	163	154	261	229	377	90	72	54	65
ENSBTAG00000000347.4	71.6987	59.8701	71.223	68.0519	82.9286	81.0051	82.6325	78.677	76.844	81.1258	75.1944	75.9464	69.1231	68.2836	66.9352	1199	1278	1166	1257	1450	1622	1557	1818	1530	1470	1911	1235	1340	1628	1343
ENSBTAG00000000354.2	12.1146	9.57176	5.90372	15.3688	6.55511	8.43275	10.487	7.59109	9.78291	10.4412	13.3364	9.82167	5.44859	4.11503	3.14544	29	26	13	40	17	23	28	25	27	28	48	22	15	13	9
ENSBTAG00000000355.5	16.4025	17.0848	16.2042	16.5313	18.4288	18.9372	18.3394	18.4887	17.7678	16.1423	18.0515	20.8148	16.1081	21.1422	21.1611	172	230	167	193	203	238	217	271	223	184	290	212	197	317	268
ENSBTAG00000000356.4	12.2048	9.94819	15.6041	14.3252	12.3553	13.2295	11.9015	11.186	11.9453	10.785	12.5056	12.4573	11.7946	10.2155	8.13965	410	422	511	531	437	529	448	517	473	398	632	405	455	485	328
ENSBTAG00000000357.6	4.38455	2.39923	3.74855	2.53625	3.3862	3.02036	3.39999	1.54173	3.78413	3.853	3.93123	1.96004	1.71378	1.65454	1.41061	966	661	803	619	795	788	835	467	974	951	1292	416	430	511	374
ENSBTAG00000000359.6	145.667	124.881	149.251	136.873	122.918	114.32	118.714	102.03	116.64	122.205	120.611	134.601	137.038	138.576	131.414	4016	4356	4014	4160	3559	3756	3670	3871	3797	3685	5014	3595	4348	5411	4343
ENSBTAG00000000362.6	2.18162	1.62883	2.77377	1.66712	2.92152	3.48828	2.99986	1.5054	2.54993	2.17006	2.85025	2.92353	2.63368	2.18208	2.17227	838.592	688.468	1000.48	650	1225.16	1572.7	1290.7	815	1159.24	926.026	1649.59	1104.16	1181.48	1201.72	982.602
ENSBTAG00000000363.6	1.70811	0.500148	4.11937	1.03942	2.60076	3.18016	2.56675	0.534775	1.81167	1.26453	3.03653	2.62635	2.30197	0.976164	0.574123	697	255	1634	470	1132	1536	1167	300	863	579	1847	1032	1069	558	282
ENSBTAG00000000365.6	14.8128	11.9402	14.5322	12.6351	18.4939	20.4472	19.9596	16.9826	14.0921	14.2156	16.9834	17.4592	16.3955	16.4451	17.811	676	686	646	637	892	1109	1019	1066	756	717	1163	770	857	1058	976
ENSBTAG00000000368.6	0	0	0	0	0	0	0	0	0	0	0	0	0	0	0	0	0	0	0	0	0	0	0	0	0	0	0	0	0	0
ENSBTAG00000000369.6	12.5362	9.33283	12.8713	9.96703	12.3731	12.9208	12.3318	8.4748	12.103	11.9136	13.4511	10.7548	10.9743	9.91131	9.46053	1543	1439	1534	1354	1625	1883	1687	1426	1741	1638	2471	1275	1538	1707	1400
ENSBTAG00000000371.6	6.08376	4.63847	6.46686	4.89861	8.66676	8.50366	8.18103	6.41806	6.64505	5.92082	7.14042	7.56445	7.0134	6.75223	6.18249	979	934	1012	873	1485	1621	1468	1420	1250	1066	1715	1173	1286	1524	1197
ENSBTAG00000000372.6	16.0551	14.1532	19.4069	15.1429	17.1998	18.7259	17.7153	13.0885	14.7021	14.0316	16.5646	10.5365	7.45743	8.08321	7.91646	565	628	663	588	638	788	691	638	610	545	879	356	299	402	332
ENSBTAG00000000374.4	0.0420147	0.0334754	0.158286	0.0506458	0.132014	0.0472136	0.0752361	0.132393	0.179209	0.17631	0.102942	0.0435383	0.0367776	0.00995985	0.0466069	3	3	11	4	10	4	6	13	15	14	11	3	3	1	4
ENSBTAG00000000375.6	86.502	63.2689	92.4788	73.1334	78.4145	83.5309	88.0358	67.8696	75.3868	76.0053	87.9092	72.984	65.1079	58.5656	53.3847	8941	8194	9299	8367	8616	10235	10154	9646	9120	8766	13578	7274	7677	8500	6636
ENSBTAG00000000376.6	0.08485	0.0505622	0.130672	0.038399	0.129321	0.392725	0.303432	0.0462675	0.0180494	0.0191827	0.16968	0.439056	0.277866	0.225756	0.105987	4	3	6	2	7	22	16	3	1	1	12	20	15	15	6
ENSBTAG00000000377.5	0	0	0	0	0	0	0.0382658	0	0	0	0.0499997	0	0	0	0	0	0	0	0	0	0	4	0	0	0	7	0	0	0	0
ENSBTAG00000000379.5	198.613	193.724	181.723	173.107	194.053	170.07	169.954	160.119	151.93	181.555	152.445	146.846	147.267	165.494	162.837	1610	2017	1451	1574	1668	1649	1556	1835	1475	1613	1904	1153	1397	1916	1605
ENSBTAG00000000381.6	0	0.0565323	0	0	0	0	0	0	0	0	0	0	0	0	0	0	3	0	0	0	0	0	0	0	0	0	0	0	0	0
ENSBTAG00000000382.4	40.5778	44.3909	43.3915	39.3468	37.6657	36.9634	35.2837	35.2494	33.0917	35.3325	35.1906	34.7211	34.2987	35.9545	36.6729	1492	2059	1555	1597	1460	1617	1453	1783	1433	1430	1945	1235	1447	1867	1618
ENSBTAG00000000385.6	3.26218	3.2213	3.81239	2.73299	3.27902	3.15025	2.93964	2.12629	2.96439	2.44346	3.05132	4.97993	4.4398	3.40405	3.34018	224	225	273	196	256	275	189	197	213	200	317	286	352	326	283
ENSBTAG00000000387.4	4.65954	5.78394	9.38545	6.359	10.9235	10.0535	9.28873	8.29017	8.55664	9.30101	9.06743	7.32497	7.76677	8.03841	6.25992	95	150	187	143	233	245	213	233	207	206	280	145	183	233	153
ENSBTAG00000000389.5	5.74984	3.88094	6.41233	5.55905	6.6996	6.16586	6.56893	4.96356	5.57119	5.8402	7.03383	5.41532	5.22381	4.19657	3.63318	374	317	406	399.87	462	476	477.352	444	425	422	685	340	388.345	384	284
ENSBTAG00000000390.6	6.51801	4.83764	5.98741	5.99672	9.95857	8.22735	9.6222	7.95009	7.534	7.17527	6.98834	14.2448	12.0759	13.5685	13.6413	304	284	272	309	491	456	502	510	413	370	489	642	645	892	764
ENSBTAG00000000392.5	15.5179	15.3417	14.5678	14.2924	17.6453	15.9503	15.2567	13.5056	14.4794	15.0649	16.0338	12.1697	11.9752	9.64974	11.3697	690	859	631	702	829	843	759	826	757	740	1070	523	610	605	607
ENSBTAG00000000393.5	4.95585	5.11328	4.92926	4.23961	8.57577	8.53048	6.32042	7.93843	7.01892	5.33239	5.86956	5.10604	6.3155	5.36362	6.20237	106	139	103	100	192	218	152	234	178	124	190	106	156	163	159
ENSBTAG00000000394.6	78.1658	65.7337	64.232	57.2868	71.0073	64.4112	72.1992	61.0964	58.5017	62.553	60.193	51.655	49.1645	50.1275	51.0948	5529	5836	4422	4482	5328	5406	5704	5943	4851	4920	6372	3526	3973	4986	4344
ENSBTAG00000000395.4	1.04471	0.561186	1.87978	0.911723	0.827152	0.698627	0.666855	0.243133	0.832515	0.728994	0.808217	0.445739	0.304071	0.243224	0.157918	316	212	551	306	268	250	225	102	292	246	366	131	104	104	58
ENSBTAG00000000396.6	11.9935	7.56392	8.76617	9.17995	11.8611	8.11022	10.9017	7.71907	7.25496	9.71918	9.73661	76.0074	71.367	70.7932	69.2681	445	354	317	376	464	358	453	394	317	397	543	2728	3038	3709	3084
ENSBTAG00000000397.5	0.21741	0.591988	0.403693	0	0.617511	0	0.288678	0	0.181427	0.298502	0.353571	0.111973	0	0	0.0896458	2	7	4	0	6	0	3	0	2	3	5	1	0	0	1
ENSBTAG00000000399.6	0.368315	0.459879	1.12609	0.59834	0.56285	1.28976	0.978793	0.530639	0.739927	1.01947	0.724138	0.680984	0.822979	1.18508	0.490054	5	8	15	9	8	21	15	10	12	15	15	9	13	23	8
ENSBTAG00000000400.5	0.0303574	0	0	0	0	0	0	0.0662237	0.0517725	0	0.0192095	0	0	0	0.0126301	2	0	0	0	0	0	0	6	4	0	2	0	0	0	1
ENSBTAG00000000401.6	0	0	0	0	0.0900384	0.157741	0	0.0341917	0	0	0.062263	0.19418	0	0.0331612	0	0	0	0	0	2	4	0	1	0	0	2	4	0	1	0
ENSBTAG00000000404.3	37.0144	37.471	35.6737	34.382	43.4724	46.1146	45.0786	48.3689	39.194	38.7866	40.2467	38.6193	39.6888	39.734	42.4388	1683	2145	1580	1727	2089	2492	2293	3025	2095	1949	2746	1697	2067	2547	2317
ENSBTAG00000000405.5	260.001	285.442	233.7	279.769	320.124	297.767	286.432	353.213	270.514	260.65	259.389	299.177	328.541	321.84	345.711	3148	4432	2777	3759	4061	4322	3915	5950	3916	3421	4799	3523	4632	5571	5042
ENSBTAG00000000406.5	24.2802	19.057	34.202	27.5493	16.7338	18.974	18.9304	14.5011	18.6829	18.3126	20.5886	18.5545	16.5009	14.6681	12.3508	1559	1535	2132	1956	1139	1446	1358	1251	1407	1306	1979	1150	1211	1325	953
ENSBTAG00000000409.6	11.2749	7.91881	12.7189	8.10113	11.1377	11.8671	11.0212	7.03336	10.1106	10.1665	10.9998	11.4289	10.2671	9.73774	9.27861	924	815	1012	733	967	1155	1007	792	969	926	1347	904	959	1121	914
ENSBTAG00000000410.6	0	0	0	0	0	0	0	0	0	0	0	0	0	0	0	0	0	0	0	0	0	0	0	0	0	0	0	0	0	0
ENSBTAG00000000411.5	19.322	14.7864	21.2005	15.903	22.3412	22.6267	22.5026	15.599	19.5552	18.3102	23.4301	19.8974	18.1323	16.1151	14.311	2217	2125	2365	2020	2725	3077	2880	2461	2625	2346	4013	2201	2372	2595	1975
ENSBTAG00000000413.5	1.58012	2.12409	2.30705	1.02271	1.78114	2.21619	3.00622	0.940074	1.32848	0.936855	1.89565	1.10301	1.21801	1.06952	2.54084	28	48	40	20	33	47	60	23	28	18	51	19	25	27	54
ENSBTAG00000000414.6	0	0	0	0	0	0	0	0	0	0	0	0	0	0	0	0	0	0	0	0	0	0	0	0	0	0	0	0	0	0
ENSBTAG00000000415.6	21.1283	14.483	20.8806	15.4948	25.9538	26.42	25.0832	13.9853	21.4405	19.1316	22.9398	25.3696	26.4782	22.9738	21.2651	4488	3843	4309	3656	5864	6642	5937	4108	5319	4555	7239	5221	6424	6913	5452
ENSBTAG00000000417.6	127.972	127.418	133.429	137.795	135.657	139.689	145.11	176.367	133.42	142.234	137.561	162.89	157.276	159.663	164.47	2289	2906	2335	2720	2537	2990	2923	4355	2838	2759	3735	2832	3258	4068	3528
ENSBTAG00000000418.5	0	0	0	0.0126023	0	0.0352455	0	0	0	0	0.0186298	0.0288905	0	0.00914888	0.0115973	0	0	0	1	0	3	0	0	0	0	2	2	0	1	1
ENSBTAG00000000419.5	0.0181728	0	0	0	0	0	0.0162876	0.00660825	0.0232951	0	0.00608187	0.00942438	0.00796669	0	0.0151098	2	0	0	0	0	0	2	1	3	0	1	1	1	0	2
ENSBTAG00000000421.6	5.83076	2.15473	10.0126	3.93922	9.75584	10.5274	9.1276	2.60717	7.12329	4.74293	9.45816	7.81259	6.63874	4.0752	2.31929	1304	596	2167	959	2301	2772	2255	800	1842	1187	3133	1685	1672	1274	622
ENSBTAG00000000422.6	1.49755	0.789835	2.03251	0.990883	2.09761	1.98593	1.90027	0.679099	1.42516	1.24623	2.16523	1.32131	1.19726	0.834327	0.639971	247	163	326	181	369	388	350	154	275	230	533	210	225	193	127
ENSBTAG00000000423.5	8.65083	5.57129	9.83325	6.33952	6.57865	8.35748	7.56629	6.05616	6.73473	6.38648	8.1478	7.00301	5.95354	6.33329	5.6847	375.972	314.27	419.045	299.792	290.314	418.85	375.929	336.413	341.978	307.476	541.715	296.21	284.016	389.732	279.145
ENSBTAG00000000425.5	0.384028	0.411094	1.08119	0.585127	0.214497	0.589182	1.1136	0.708269	1.47324	0.457191	1.29526	0.274292	1.19623	1.1832	0.575148	4.64968	6.38297	12.8475	7.86181	2.72104	8.55179	15.2208	11.9311	21.3268	6.00057	23.9639	3.22997	16.8653	20.481	8.38821
ENSBTAG00000000428.6	62.2817	54.866	74.3834	64.8681	71.639	85.8439	77.5752	55.8849	62.6853	68.13	74.3522	74.2504	74.9308	68.8	67.1256	1249	1400	1458	1435	1503	2058	1750	1545	1492	1484	2259	1446	1737	1962	1614
ENSBTAG00000000429.6	24.6538	17.2041	24.2327	18.1139	26.631	28.2078	28.3631	18.808	23.2247	25.5517	27.0792	24.3799	23.4771	18.7938	19.6173	1880	1646	1797	1526	2155	2548	2414	1972	2074	2167	3088	1793	2044	2014	1798
ENSBTAG00000000432.6	0	0	0	0	0.0798977	0	0	0.0682241	0	0	0.109561	0.392732	0.0817669	0.117114	0.157919	0	0	0	0	1	0	0	1	0	0	2	4	1	2	2
ENSBTAG00000000434.6	208.862	178.142	186.259	155.016	223.38	227.302	234.759	233.988	179.516	203.533	223.58	424.989	379.527	392.672	371.867	3864	4407	3502	3251	4505	5037	4987	5933	4056	4305	6366	7903	8455	10490	8506
ENSBTAG00000000435.6	19.7734	17.7464	19.8757	18.824	22.3916	26.1929	25.2403	25.9528	22.6694	20.7031	24.1095	22.2398	19.8667	18.6254	21.6121	909	1027	890	956	1088	1431	1298	1641	1225	1052	1663	988	1046	1207	1193
ENSBTAG00000000436.2	12.1381	6.29751	17.6615	8.91215	2.31716	2.04258	2.14637	0.940321	3.68606	3.20927	4.00817	1.71017	1.35443	1.24872	0.87975	1399	909	1980	1137	284	279	276	149	497	413	690	190	178	202	122
ENSBTAG00000000437.5	0.042126	0.066945	0	0	0.0398425	0	0	0.0306277	0	0	0.0421232	0	0.0919737	0.0149451	0.0175396	2	4	0	0	2	0	0	2	0	0	3	0	5	1	1
ENSBTAG00000000438.5	0	0	0	0	0	0	0	0	0	0	0	0	0	0	0	0	0	0	0	0	0	0	0	0	0	0	0	0	0	0
ENSBTAG00000000439.6	5.11371	2.72185	8.10095	4.14718	7.03432	6.68086	7.03954	3.26526	5.00772	4.4138	7.61907	6.55011	5.9848	3.94905	3.41522	739	486	1130	660	1076	1149	1133	649	846	714	1646	914	983	800	594
ENSBTAG00000000440.6	5.12222	4.87778	4.62367	4.45183	8.0945	7.8914	7.10217	7.44882	5.3965	7.15461	6.90148	5.46589	5.48494	4.73775	4.21078	78	95	69	75	129	144	122	157	98	118	160	81	97	103	77
ENSBTAG00000000442.4	626.423	578.759	558.682	534.665	597.545	588.174	582.188	628.431	591.305	586.574	559.729	429.845	419.823	432.701	426.01	15721	17972	13378	15039	15350	17252	16183	20822	17299	15776	20924	10091	11998	14993	12526
ENSBTAG00000000445.6	0.0313012	0.0124996	0.0321819	0	0.0220645	0.00660371	0	0.0682952	0.0267614	0.0420175	0.0628802	0.0405913	0.048047	0.0669155	0.0325267	4	2	4	0	3	1	0	12	4	6	12	5	7	12	5
ENSBTAG00000000446.6	20.6645	12.2353	23.6419	12.8784	15.6858	18.9562	19.1322	6.80021	14.8432	14.8104	19.5418	13.7969	11.1756	9.57418	8.01039	3592	2661	3995	2479	2904	3904	3711	1626	3018	2885	5075	2315	2216	2333	1675
ENSBTAG00000000447.6	7.29203	6.67107	10.4149	6.41184	6.83947	7.63397	9.30214	6.73768	7.05462	5.1428	9.45487	7.84241	6.82201	6.33744	6.56641	273	315	380	265	270	340	390	347	311	212	532	284	293	335	295
ENSBTAG00000000448.4	5.6042	4.65502	5.43679	4.90305	5.19497	6.8817	7.16304	6.22316	5.10613	5.37758	7.05575	3.40005	2.06334	2.73255	2.73793	237	248	224	229	232	346	339	362	254	251	448	139	100	163	139
ENSBTAG00000000451.6	55.9814	55.2705	60.9061	69.5443	70.1661	70.0221	70.8467	81.1734	63.2452	65.0073	65.2325	62.0588	65.9186	71.8559	76.131	992	1249	1056	1360	1300	1485	1414	1986	1333	1249	1755	1069	1353	1814	1618
ENSBTAG00000000454.4	10.6048	9.92685	12.5493	9.61882	15.6274	16.7071	17.4465	13.4269	10.6764	11.7871	17.0233	17.391	15.789	16.5731	16.4622	280	332	323	280	433	526	517	488	333	340	678	445	480	620	521
ENSBTAG00000000455.6	12.7457	6.82518	10.8387	7.75948	9.44258	9.29621	10.5743	4.34923	7.6512	8.546	10.6347	13.7421	12.6464	10.9555	10.5409	571	385	473	384	447	495	530	268	403	423	715	595	649	692	567
ENSBTAG00000000456.5	0.0366945	0	0	0	0	0.0463474	0	0	0.0312546	0.0331087	0.134661	0	0	0.0260592	0.0152728	2	0	0	0	0	3	0	0	2	2	11	0	0	2	1
ENSBTAG00000000457.3	0.199406	0.0351948	0.159217	0.0200566	0.209661	0.167775	0.475304	0.0805411	0.0376919	0.280713	0.280522	0.389732	0.522247	0.094291	0.0922623	9	2	7	1	10	9	24	5	2	14	19	17	27	6	5
ENSBTAG00000000458.5	42.0382	31.2498	44.6239	33.0941	51.2638	54.9637	50.3274	28.3571	43.6476	38.6814	51.7806	51.0476	48.1058	42.6874	39.9658	2861	2670	2956	2491	3700	4439	3826	2654	3483	2926	5275	3353	3741	4086	3269
ENSBTAG00000000459.6	13.6468	9.76919	14.0243	10.2012	11.9317	11.4337	13.7018	9.91521	10.4696	12.2875	11.3485	37.0262	40.0566	39.4087	38.9257	1116	1002	1116	923	1036	1109	1251	1115	1003	1119	1388	2921	3740	4529	3827
ENSBTAG00000000460.6	28.2716	16.4886	40.5637	22.2569	53.7694	55.6003	50.6902	26.8681	35.7538	29.8121	45.4651	47.2809	40.4857	31.1411	25.564	4030	2942	5623	3513	8157	9389	8058	5265	5959	4751	9675	6496	6578	6228	4384
ENSBTAG00000000462.5	1.80425	0.996447	1.89376	1.16492	3.10829	2.9442	3.09314	1.96808	2.55164	1.99153	3.00662	2.33758	1.95235	1.67784	1.62953	140	97	143	100	256	271	268	210	232	172	349	175	173	183	152
ENSBTAG00000000469.4	169.182	139.234	166.51	151.528	143.342	147.497	145.266	113.74	132.242	140.412	146.589	168.071	156.12	160.227	159.149	6164	6400	5913	6094	5505	6394	5928	5701	5675	5630	8029	5924	6527	8245	6958
ENSBTAG00000000470.3	0	0	0	0	0	0	0	0	0	0	0	0	0	0	0	0	0	0	0	0	0	0	0	0	0	0	0	0	0	0
ENSBTAG00000000472.6	2.94294	2.07759	3.56247	2.42959	1.51965	1.91427	1.60042	0.781763	1.65111	1.4615	2.75271	1.53195	1.34124	1.33819	1.26327	219	194	258	200	120	169	133	80	144	121	306.492	110	114	140	113
ENSBTAG00000000473.6	2.25164	1.82437	2.17771	1.64308	2.62015	2.76493	2.72468	1.62876	2.30739	1.97611	2.25256	2.08648	1.95567	1.75612	2.17278	498	510	475	406	621	728	680	498	600	495	746	448	497	548	576
ENSBTAG00000000475.5	27.0559	26.1068	25.0122	25.0591	23.8295	28.6995	19.4568	18.938	20.9088	21.3987	21.9706	23.5685	21.9229	22.7455	18.1545	237	332	250	270	196	286	207	241	202	222	301	169	187	252	192
ENSBTAG00000000476.6	0.0456667	0.0201954	0.0744586	0.0206718	0.0864553	0.057626	0.0612204	0.232404	0.135921	0.212073	0.0338934	0.0526553	0.0797169	0.161919	0.0190181	2	1	3	1	4	3	3	14	7	10	2	2	4	10	1
ENSBTAG00000000477.6	0.0153295	0	0.0394025	0.0276901	0.0144067	0	0	0.00557451	0	0	0.0513277	0.0159038	0	0	0	2	0	5	4	2	0	0	1	0	0	10	2	0	0	0
ENSBTAG00000000478.5	0.667543	0.297126	0.485156	0.256963	0.0907821	0.0795679	0.50708	0.341121	0.318705	0.08773	0.248987	0.883647	0	0	0.236879	7	4	5	3	1	1	6	5	4	1	4	9	0	0	3
ENSBTAG00000000480.5	68.9758	59.4749	62.2836	67.9423	63.5051	62.1846	66.4416	72.2946	60.6726	68.2535	66.759	60.8821	55.9724	57.6689	60.8539	4052	4392	3563	4406	3951	4331	4361	5832	4184	4446	5872	3463	3760	4767	4302
ENSBTAG00000000483.5	8.54634	7.96921	8.00859	7.09691	11.5411	11.8719	11.8221	8.52801	8.19245	7.20563	10.0322	9.21432	9.79117	8.40464	7.93076	513	601	468	471	734	846	793	704	577	480	902	534	672	710	572
ENSBTAG00000000484.5	7.53044	6.24539	6.17589	6.38511	8.10828	9.83992	9.76686	8.40146	7.16772	8.75375	9.90151	7.11998	6.69777	8.00099	6.68334	481	501	384	451	549	746	697	738	537	621	947	439	489	719	513
ENSBTAG00000000489.5	4.06239	2.38341	3.46181	2.78702	3.19558	3.76821	3.62933	3.77665	2.90919	3.72816	3.82076	3.15974	1.95436	2.02799	1.70491	165	122	137	125	137	182	165	211	139	167	233	124	91	116	83
ENSBTAG00000000490.5	1.17162	1.27328	2.07281	1.10847	2.18298	2.55772	2.3961	1.71916	1.98391	1.60558	2.384	1.08238	1.22578	1.02757	0.994748	91	125	157	95	181	234	208	183	180	139	277	82	110	113	94
ENSBTAG00000000492.6	35.1243	29.4616	32.0039	28.4621	37.5916	35.712	36.299	34.2166	31.783	34.439	33.1853	60.3706	56.965	60.2592	60.5233	3225	3391	2859	2892	3667	3888	3720	4320	3417	3525	4555	5346	5969	7772	6682
ENSBTAG00000000494.6	2.56681	1.65072	2.32027	1.44864	1.89767	1.98451	2.10114	0.939628	1.72941	1.74891	1.79943	1.46922	1.0046	1.27485	1.36592	234	189	203	144	179	219	212	113	185	184	249	127	99	151	147
ENSBTAG00000000495.5	0.306429	0.690657	0.779819	0.293642	0.666834	1.0287	0.669279	0.593783	0.439546	0.708339	0.781122	0.588182	1.02542	0.841138	0.780812	9.67908	27.5684	24.0163	10.232	22.159	38.6936	23.6967	25.8064	16.3759	24.5432	37.1427	17.9857	37.2178	37.5706	29.5802
ENSBTAG00000000496.6	0.0479854	0.00765961	0.078922	0.0520225	0.0722211	0.0566713	0.0344024	0	0.139399	0.0602023	0.0963385	0.0398125	0.0252391	0.0615143	0.0159601	5	1	8	6	8	7	4	0	17	7	15	4	3	9	2
ENSBTAG00000000497.4	85.5523	84.5106	78.8743	79.6619	83.318	85.0008	79.8157	87.51	79.6983	84.3339	84.1057	117.895	113.864	119.961	120.003	3346	4167	3006	3440	3438	3954	3495	4708	3669	3635	4942	4459	5107	6622	5633
ENSBTAG00000000500.5	45.836	43.1192	58.9389	48.4374	25.8562	26.5974	24.8727	23.0432	28.8253	30.3269	31.5672	29.9032	25.4738	26.5069	26.1208	1670	1982	2093	1948	993	1153	1015	1155	1237	1216	1729	1054	1065	1364	1142
ENSBTAG00000000501.6	1.50426	1.6294	1.47116	1.43951	3.32332	2.75137	2.27051	2.14244	2.21537	2.61394	2.16469	2.99461	3.10601	3.00229	2.91791	139	188	132	146	324	299	233	270	239	268	297	266	325	388	322
ENSBTAG00000000502.6	0	0	0	0	0	0	0	0	0	0	0	0	0	0	0	0	0	0	0	0	0	0	0	0	0	0	0	0	0	0
ENSBTAG00000000504.5	37.0159	32.0699	42.3207	34.8787	30.3363	26.5113	27.546	24.3759	28.2748	29.7511	31.2652	27.7398	25.9391	24.8424	25.5501	1392	1521	1551	1448	1203	1186	1160	1261	1252	1232	1767	1009	1119	1319	1153
ENSBTAG00000000505.5	5.63567	5.11381	6.37971	5.11187	7.45826	8.0553	8.11649	8.74536	7.15622	6.67603	7.78882	7.94778	8.03338	8.44151	6.83699	343	391	378	344	481	582	552	732	511	451	710	467	559	723	500
ENSBTAG00000000507.6	108.729	50.559	130.753	61.9979	57.6568	50.7069	53.4342	24.6148	40.8323	67.2624	62.6626	29.0165	24.7268	26.3374	22.2577	3728	2186	4815	2372	2239	2140	2074	1255	1787	2743	3386	1019	996	1323	985
ENSBTAG00000000510.4	85.851	79.4802	84.6475	89.5983	72.4809	77.5693	75.6411	83.5646	73.9125	77.6364	79.6033	66.9921	71.4335	70.2355	68.4076	1822	2144	1755	2097	1610	1967	1805	2444	1860	1791	2557	1380	1751	2118	1740
ENSBTAG00000000511.6	19.8733	14.1117	14.9053	14.8552	21.5066	19.1403	14.7145	11.779	18.0425	13.1309	18.1214	21.7383	15.8861	17.0146	19.0129	583	553	550	522	630	643	591	443	566	457	801	489	547	625	539
ENSBTAG00000000512.5	11.686	12.7499	10.9824	10.8791	14.4226	16.4338	15.5057	16.8483	14.5138	12.5909	14.2834	12.3782	13.477	12.9316	13.1122	809	1108	740	833	1059	1350	1199	1604	1178	969	1480	827	1066	1259	1091
ENSBTAG00000000516.4	0	0.115795	1.05203	0	0.555282	0.37261	0.131324	0.103988	0	0.536676	0.287995	0	0	0	0	0	1	7	0	4	3	1	1	0	4	3	0	0	0	0
ENSBTAG00000000517.6	2.05312	1.71915	1.7752	1.96683	2.28378	1.52783	1.85861	1.8973	1.54295	1.57473	1.93039	1.00018	0.638643	0.913253	0.757928	70	74	59	74	82	62	71	89	62	59	99	33	25	44	31
ENSBTAG00000000518.6	0	0	0	0	0	0	0	0	0	0	0	0	0	0	0	0	0	0	0	0	0	0	0	0	0	0	0	0	0	0
ENSBTAG00000000520.6	0.116023	0.115516	0.0606498	0.0698352	0.0401929	0.125946	0.142454	0.0792861	0.149447	0.0482251	0.0806335	0.0802781	0.115584	0.0906197	0.0550995	21	27	11	14	8	27	29	20	32	10	22	14	24	23	12
ENSBTAG00000000521.6	5.01825	5.44229	6.31625	4.30997	6.74054	7.74226	7.33884	6.88274	5.74374	5.56516	6.69742	8.58048	6.78447	7.25675	7.59621	360	490	441	342	513	659	588	679	483	444	719	594	556	732	655
ENSBTAG00000000522.5	0	0	0	0	0	0	0	0	0	0	0	0	0	0	0	0	0	0	0	0	0	0	0	0	0	0	0	0	0	0
ENSBTAG00000000524.3	1269.51	1253.18	1311.27	1297.15	1195.69	1159.63	1166.75	1279.38	1025.1	1093.05	1039.57	843.645	811.71	845.873	808.582	12496.6	15840.3	12696.5	14237.2	12394.5	13680.4	12961.2	17643	12080.4	11717.1	15695	8063	9329.2	11905.5	9630.87
ENSBTAG00000000526.6	8.88224	5.48674	10.5327	6.49897	10.7484	11.9059	11.3003	5.85025	8.30716	7.98789	10.6016	8.39674	7.43024	6.49634	5.22749	2093	1654	2434	1709	2729	3372	2986	1900	2281	2126	3796	1927	2021	2182	1495
ENSBTAG00000000527.6	79.3534	56.685	69.5292	59.5515	74.965	75.7321	70.6904	50.2325	70.1111	71.4583	70.9639	89.2534	92.2774	81.1016	80.4255	1768	1604	1510	1450	1756	2018	1780	1549	1860	1729	2397	1913	2363	2558	2146
ENSBTAG00000000528.6	322.789	366.341	412.272	390.65	285.704	315.475	317.86	286.232	302.948	276.877	323.173	362.52	337.687	370.641	375.957	743	959	874	978	711	828	819	902	804	714	1122	786	896	1130	1036
ENSBTAG00000000529.6	7.15776	4.9739	5.98011	5.40388	5.21814	6.2185	5.60227	4.49813	5.9435	6.14257	5.57718	5.28604	5.86623	5.34994	5.11699	627	549	511	524	488	649	549	542	611	600	732	445	585	663	538
ENSBTAG00000000531.4	0.232	0.0305938	0.293381	0.0708408	0.176006	0.103544	0.107654	0.126175	0.1316	0.0122825	0.0838538	0.0660328	0.122636	0.0821386	0.097777	20.8357	3.44464	25.6361	7.04038	16.7918	11.027	10.7919	15.5818	13.8402	1.22945	11.259	5.7198	12.5702	10.3631	10.5586
ENSBTAG00000000532.3	28.4091	21.6672	28.2641	20.9982	17.2804	17.3568	17.5385	14.8713	19.738	20.7695	20.7792	22.7206	19.7334	21.6609	19.9084	1325	1272	1284	1082	852	962	915	954	1082	1071	1454	1024	1054	1424	1115
ENSBTAG00000000533.6	1.60888	1.97878	2.10001	1.9024	1.88538	2.31247	2.07747	0.990868	1.80196	1.25451	2.45665	1.98768	1.49385	1.23995	1.50623	79	122	101	103	97	134	114	67	103	68	183	94	84	85	88
ENSBTAG00000000534.3	0	0	0	0	0	0	0	0	0	0	0	0.0721624	0	0	0	0	0	0	0	0	0	0	0	0	0	0	1	0	0	0
ENSBTAG00000000535.5	0.16139	0.174525	0.351696	0.19152	0.311873	0.248981	0.224823	0.156496	0.22214	0.19182	0.319988	0.149962	0.17867	0.176706	0.156717	55	74	116	72	113	100	85	73	88	73	162	49	69	84	64
ENSBTAG00000000536.6	0.476167	0.457498	0.489246	0.367182	0.63367	0.979682	0.802518	0.417547	0.82436	0.730425	0.636368	1.55731	1.27496	0.846587	0.81562	34	41	34	29	50	87	64	41	69	58	68	108	104	85	70
ENSBTAG00000000539.6	18.3326	18.0695	17.1869	16.9763	21.89	22.5535	22.0418	25.19	20.7315	21.5425	20.4969	21.0164	19.8908	22.1701	22.6019	837	1027	765	839	1044	1208	1111	1568	1099	1093	1404	932	1030	1425	1233
ENSBTAG00000000540.6	0.332707	0.272445	0.46308	0.137303	0.201864	0.25506	0.360394	0.248005	0.270276	0.289273	0.442127	0.15008	0.0975605	0.0237782	0.0263953	31	35	44	14	22	31	40	33	31	31	67	13	11	3	3
ENSBTAG00000000541.6	0	0	0	0	0	0	0	0	0	0	0	0	0.0187224	0	0	0	0	0	0	0	0	0	0	0	0	0	0	1	0	0
ENSBTAG00000000542.6	70.3171	67.794	63.4734	69.4323	89.2696	90.8309	95.8567	93.1101	79.4117	80.3411	82.4141	100.113	100.027	96.8071	100.184	2962	3598	2605	3230	3971	4549	4519	5395	3935	3735	5213	4077	4829	5752	5066
ENSBTAG00000000545.6	25.9894	18.2652	28.0703	19.9487	23.1747	22.7402	22.0625	14.7623	20.9402	19.6386	22.6283	21.9665	21.1391	20.3116	18.8725	3169	2789	3325	2693	3004	3286	3001	2475	2985	2672	4121	2582	2939	3476	2768
ENSBTAG00000000546.5	39.6767	32.1752	35.5415	29.1013	31.0726	29.788	31.6033	22.1817	30.9	33.6146	37.0059	41.8083	39.1069	41.5785	40.4474	1658	1694	1447	1343	1371	1480	1478	1275	1519	1550	2322	1689	1873	2451	2029
ENSBTAG00000000548.6	9.74529	8.66034	10.3772	8.08356	10.462	12.0355	11.76	7.27726	10.1124	9.46884	11.0673	9.91534	9.4704	8.8802	8.27891	538	606	562	495	624	806	735	558	657	590	936	537	605	698	565
ENSBTAG00000000550.3	453.518	471.301	425.685	471.009	502.215	497.637	503.311	602.658	487.948	544.692	486.088	414.79	424.417	412.863	450.771	5860	7806	5398	6748	6798	7711	7342	10820	7536	7629	9589	5216	6384	7627	7009
ENSBTAG00000000551.3	42.4992	35.5369	50.6702	40.3245	32.381	32.3797	33.3867	26.7857	32.2724	31.8026	34.0432	32.7085	29.036	31.8344	33.3611	1044	1107	1215	1092	834	949	921	906	938	852	1263	779	822	1109	982
ENSBTAG00000000552.6	0	0	0	0	0	0	0	0	0	0	0	0	0	0	0	0	0	0	0	0	0	0	0	0	0	0	0	0	0	0
ENSBTAG00000000555.6	21.325	17.9705	22.3988	16.9482	24.4651	24.7083	24.925	20.4242	21.9832	21.0885	22.21	20.1472	20.4904	18.259	19.1143	2875	3033	2937	2530	3510	3947	3748	3786	3466	3178	4471	2618	3149	3454	3100
ENSBTAG00000000558.3	0	0	0	0	0	0	0	0	0	0	0	0	0	0	0	0	0	0	0	0	0	0	0	0	0	0	0	0	0	0
ENSBTAG00000000559.6	10.8471	6.92462	9.54632	5.9616	6.7815	6.30279	6.73411	4.78452	8.65595	8.40811	9.42185	3.75649	3.72271	3.54209	3.50304	760	609	651	462	504	524	527	461	711	655	988	254	298	349	295
ENSBTAG00000000560.6	0.0374576	0.044711	0.173245	0.101766	0.106297	0.0315604	0.083886	0.0409475	0.0159791	0.0677302	0.100238	0	0.164113	0.0266253	0.0624262	2.01026	3.01703	9.05348	6.03662	6.03861	2.01162	5.03293	3.02237	1.00692	4.02768	8.06318	0	10.0771	2.01227	4.02451
ENSBTAG00000000561.5	5.2447	3.82518	4.33387	4.27738	1.85708	1.50854	1.56533	1.87665	2.86452	2.94418	2.48486	1.40908	1.49394	1.55911	1.31594	378	346	304	341	142	129	126	186	242	236	268	98	123	158	114
ENSBTAG00000000562.6	417.97	407.795	445.016	458.004	338.293	343.133	362.58	321.593	338.906	379.495	353.356	393.693	372.657	413.01	434.065	3845	4822	4032	4709	3287	3784	3768	4158	3736	3814	4996.96	3515.96	4009.98	5436	4842
ENSBTAG00000000563.6	15.7607	14.0677	15.6797	11.906	16.4186	15.6667	16.8561	10.7169	13.7866	14.0038	14.7589	13.4393	15.3384	13.0253	13.7776	772	867	748	643	849	900	919	722	792	759	1077	636	851	899	809
ENSBTAG00000000564.6	0	0	0	0	0	0.0621705	0	0	0	0	0	0.306388	0	0.156455	0	0	0	0	0	0	1	0	0	0	0	0	4	0	3	0
ENSBTAG00000000565.6	3.99237	2.13207	4.537	2.31201	3.03791	3.28313	3.1472	0.961608	3.01792	2.68702	3.64186	2.44138	2.59012	1.98282	1.49377	915	611	1011	587	742	891	804	303	808	690	1245	539	676	637	412
ENSBTAG00000000566.6	2.58155	1.30916	3.28257	1.83505	2.74232	3.32712	3.05774	1.52751	1.97751	2.25301	2.92584	2.39604	1.88188	2.06467	1.59808	228	153	290	194	280	374	315	213.203	217	229	427	213.09	187	277	177
ENSBTAG00000000568.6	0.0516662	0	0	0.0397293	0.0103461	0.00926944	0.0268339	0	0.00938662	0	0.0220566	0.0113963	0.00963091	0.0156488	0	5	0	0	4	1	1	3	0	1	0	3	1	1	2	0
ENSBTAG00000000569.6	61.3867	44.7688	65.1031	56.9376	49.2325	46.4719	43.6081	46.2714	42.4087	40.4919	42.1657	33.7166	31.6295	29.4405	31.5965	1939	1787	2005	1984	1636	1748	1544	2011	1580	1403	2005	1031	1148	1315	1197
ENSBTAG00000000570.6	0.0642798	0.0233536	0.0781207	0.0263813	0.0329229	0.0937352	0.120541	0.0340018	0.119991	0.151422	0.11747	0.0788397	0.0512901	0.07917	0.0291402	11	5	13	5	6	19	23	8	24	29	30	13	10	19	6
ENSBTAG00000000571.6	0.923866	0.339577	0.98036	0.787867	0.595861	1.01562	1.04173	0.468049	0.709348	0.614333	0.902852	0.376743	0.527652	0.473024	0.379823	89	41	80	84	61	116	112	62	80	66	130	35	58	64	44
ENSBTAG00000000573.6	0	0	0	0	0	0	0	0	0	0	0	0	0	0	0	0	0	0	0	0	0	0	0	0	0	0	0	0	0	0
ENSBTAG00000000574.6	0	0	0	0	0	0	0	0	0	0	0	0	0	0	0	0	0	0	0	0	0	0	0	0	0	0	0	0	0	0
ENSBTAG00000000575.6	453.936	226.229	444.136	280.556	710.569	663.55	632.799	298.622	544.906	487.25	564.632	282.913	289.072	186.923	142.728	154423	95939	146483	105178	258695	267444	239997	139272	216656	186767	287001	93651	112869	90005	59053
ENSBTAG00000000576.6	0.0547838	0.00547134	0.0211241	0	0	0	0.00614041	0	0.0117136	0	0.0045871	0.0639505	0.0180256	0.0292884	0.0341529	8	1	3	0	0	0	1	0	2	0	1	9	3	6	6
ENSBTAG00000000578.6	51.0443	44.1256	46.9327	41.6305	47.4204	49.0561	52.3348	42.884	47.6506	46.9506	49.6366	54.1797	48.1178	47.7214	48.4354	4080	4429	3647	3731	4074	4682	4691	4702	4466	4146	5907	4177	4424	5374	4661
ENSBTAG00000000579.6	4.12867	1.53594	6.16477	2.55867	5.65242	6.40691	5.94404	1.84613	4.68453	3.58645	6.01735	6.84789	6.06949	4.20102	2.56595	1874	871	2720	1287	2737	3442	3006	1152	2482	1827	4071	2993	3135	2671	1402
ENSBTAG00000000580.4	0.115062	0.408182	0.374121	0.785471	1.10902	0.90673	0.823501	0.332849	0.802764	0.209973	0.783376	1.86998	0.524339	0.671466	0.651591	4	9	8	17	15	15	14	8	12	5	17	30	8	13	13
ENSBTAG00000000581.6	0.263703	0.133873	0.306266	0.168894	0.38818	0.543748	0.338438	0.18975	0.255003	0.2553	0.330941	0.194328	0.216737	0.218578	0.108363	93	59	105	66	146	227	133	92	105	101	174	66	87	108	46
ENSBTAG00000000582.5	0.619674	1.51807	1.26241	1.35415	1.26626	0.664746	1.09831	1.14276	1.48047	2.85527	1.33077	1.36627	1.44327	2.0432	0.881053	7	22	14	17	15	9	14	18	20	35	23	15	19	33	12
ENSBTAG00000000584.6	60.0762	38.507	59.999	41.8834	69.8948	65.3072	61.0923	38.5083	55.2654	46.6455	55.4487	47.727	45.2986	40.9429	34.3303	3415.13	2751.2	3320.81	2632.06	4207.94	4408.22	3881.66	3010.63	3687.46	2940.56	4722.86	2619.89	2945.24	3276.55	2344.63
ENSBTAG00000000585.3	2.59518	1.39701	3.89081	2.96072	3.72598	2.31262	3.15918	2.03978	2.56104	1.26468	4.74403	10.1149	7.07553	5.14204	6.82721	16	11	24	21	25	17	22	18	20	9	46	62	53	48	52
ENSBTAG00000000586.6	0.92627	0.465693	1.38741	0.633376	1.80455	2.20427	2.11185	0.768406	1.56388	1.10505	2.02488	1.43398	1.1529	0.873297	0.712758	467	293	679	354	969	1313	1185	532	919	625	1520	695	661	616	432
ENSBTAG00000000588.5	0	0	0	0	0	0	0	0	0	0	0	0	0	0	0	0	0	0	0	0	0	0	0	0	0	0	0	0	0	0
ENSBTAG00000000590.6	1.18838	0.779085	1.25604	0.829505	1.19838	1.36461	1.5668	0.729898	1.13434	1.03989	1.42283	0.951635	0.912716	0.760896	0.795247	437	358	449	338	470	594	642	369	487	429	780	337	382	392	352
ENSBTAG00000000593.6	0.451492	0.322684	0.417129	0.122621	0.640988	0.455809	0.524592	0.328245	0.345582	0.510907	0.43619	0.303636	0.334986	0.0825244	0.112812	20	18	18	6	30	24	26	20	18	25	29	13	17	5	6
ENSBTAG00000000595.6	0	0.00186292	0	0	0	0	0	0	0	0	0	0	0	0.00157748	0.00193359	0	1	0	0	0	0	0	0	0	0	0	0	0	1	1
ENSBTAG00000000597.6	0.0126656	0	0.0670364	0.0743388	0.00612356	0	0	0.00948316	0	0	0.00436743	0	0	0	0	2	0	10	13	1	0	0	2	0	0	1	0	0	0	0
ENSBTAG00000000598.5	559.918	488.944	569.467	489.686	626.031	641.028	579.601	582.073	552.922	579.143	507.443	1116.59	1001.81	967.993	887.398	5582.19	6216.82	5609.19	5450.34	6572.04	7686.33	6539.43	8081.71	6597.1	6287.77	7807.47	10677.2	11542.1	13646	10585.9
ENSBTAG00000000599.6	28.989	24.4481	23.7078	22.3183	37.385	38.1971	35.2312	34.5193	31.7171	32.8084	34.6216	27.4263	28.6607	26.4173	28.9985	1386	1471	1104	1179	1890	2170	1884	2270	1782	1735	2483	1267	1569	1780	1665
ENSBTAG00000000601.6	0	0.00290687	0.063272	0.11182	0.0034085	0.103621	0.0601237	0.0105722	0.00933411	0.00972386	0.0409872	0	0.00638336	0.0181504	0.025715	0	1	7	7	1	20	11	4	3	3	3	0	2	7	3
ENSBTAG00000000602.6	15.0267	12.1783	14.9085	11.3881	14.8969	16.3442	15.9427	12.178	13.8141	13.3595	15.5744	12.4509	11.819	9.86243	10.3446	1108.16	1127	1070	929	1165.7	1430	1313	1235	1194	1096	1718.57	886	995.574	1022.56	917
ENSBTAG00000000603.6	11.0731	9.15938	9.39998	7.04568	11.9095	12.1946	11.7392	11.0539	9.78705	11.2281	10.2437	10.8434	10.6505	10.3161	10.0271	383	400	317	269	434	502	455	526	399	427	533	363	423	504	416
ENSBTAG00000000604.6	195.143	155.877	194.792	121.538	231.312	207.204	188.158	169.886	167.222	178.564	161.663	611.658	626.417	620.178	591.261	15142	15174	14709	10433	19051	19072	16302	18127	15204	15421	18765	45789	55507	67641	55151
ENSBTAG00000000605.5	561.182	669.075	609.055	648.031	533.399	577.339	588.538	611.967	604.948	502.699	567.233	633.475	632.472	654.912	646.135	4107	6326	4338	5298	4476	5126	5110	6646	5236	4554	6568	4677	5580	6953	6193
ENSBTAG00000000606.6	0	0	0	0	0	0	0	0	0	0	0	0	0	0	0	0	0	0	0	0	0	0	0	0	0	0	0	0	0	0
ENSBTAG00000000607.5	40.4448	30.1877	41.7521	35.5167	42.3218	43.4742	45.0309	37.9547	39.9778	38.0476	41.0046	39.3093	37.6436	36.1939	33.8792	3612	3380	3628	3510	4015	4604	4489	4661	4181	3787	5475	3386	3837	4541	3638
ENSBTAG00000000608.4	31.6465	24.4217	29.8007	26.4168	31.8972	36.1547	35.3385	30.278	30.6001	27.6991	34.8387	40.5146	37.5076	35.3819	34.9316	2122	2056	1945	1959	2268	2877	2647	2792	2406	2064	3497	2622	2874	3337	2815
ENSBTAG00000000609.6	0.247777	0.0644095	1.00987	0	0	0	0.292674	0	0.138158	0.0761913	0.0540505	0.254763	0	0.173312	0	3	1.00007	12	0	0	0	4.00032	0	2	1	1	3	0	3	0
ENSBTAG00000000611.4	0	0	0.144949	0	0	0.177811	0	0	0	0	0.0466082	0	0	0	0	0	0	2	0	0	3	0	0	0	0	1	0	0	0	0
ENSBTAG00000000613.6	42.4666	36.9777	33.3648	28.777	45.9193	46.5159	49.2802	39.1823	42.72	40.9564	44.7562	39.0966	39.5423	40.5876	39.5615	1668	1831	1277	1248	1903	2173	2167	2117	1975	1773	2641	1485	1781	2250	1865
ENSBTAG00000000616.6	1.86667	1.55807	1.70542	1.56052	2.23692	2.82104	2.41254	1.70914	2.29843	1.90675	2.17801	1.84805	1.77836	1.32179	1.13718	137	131	122	129	174	232	198	175	194	156	235	131	151	137	103
ENSBTAG00000000617.6	0	0	0	0	0	0	0	0	0	0	0	0	0	0	0	0	0	0	0	0	0	0	0	0	0	0	0	0	0	0
ENSBTAG00000000619.5	0	0	0	0	0	0	0	0	0	0	0	0	0	0	0	0	0	0	0	0	0	0	0	0	0	0	0	0	0	0
ENSBTAG00000000620.4	0.0346721	0.0275896	0.160254	0	0	0.0238858	0	0.0252107	0	0.0127445	0.0115712	0	0	0	0	2	2	9	0	0	2	0	2	0	1	1	0	0	0	0
ENSBTAG00000000621.6	0.691822	0.265962	0.834162	0.424327	0.674539	0.807141	0.842143	0.416183	0.715438	0.650052	1.09212	0.65561	0.54676	0.614574	0.347947	81	39	95	55	84	112	110	67	98	85	191	74	73	101	49
ENSBTAG00000000622.5	1040.21	1233.76	1079.65	1304.86	1082.66	1007.64	1019	1348.51	1052.85	1043.1	1037.35	1022.16	1078.02	1096.58	1135.7	19819	29938	20117	27433	21573	22961	21852	35446	23828	21569	29971	18920	23763	29735	25948
ENSBTAG00000000623.6	2.98975	2.42151	3.15664	2.50143	3.68386	3.44668	3.57787	2.73475	2.9714	2.69407	3.6239	3.48693	2.5577	2.73459	3.13747	256	260	263	237	335	350	342	322	298	257	464	288	250	329	323
ENSBTAG00000000625.3	4.21271	3.28628	4.21299	3.57782	6.2513	6.52078	6.84373	5.125	5.56803	5.3438	6.80502	5.60694	6.7718	4.63131	5.45867	286	283	279	269	451	526	519	480	445	404	694	369	526	443	446
ENSBTAG00000000626.6	0.200788	0.172799	0.0805535	0.236284	0.222428	0.185152	0.146018	0.323998	0.277585	0.115054	0.222359	0.32483	0.0171353	0.0417653	0.0523771	10	10	4	12	12	11	8	21	15	6	17	16	1	3	3
ENSBTAG00000000629.6	1.75911	1.48936	2.14847	1.72801	1.94843	1.9386	2.17396	1.36638	1.96584	1.65444	1.86762	1.13106	1.17621	1.25412	1.19191	339	359	402	368	400	441	465	359	442	357	537	210	256	338	275
ENSBTAG00000000630.5	45.5613	30.4403	52.0009	33.7878	43.0534	46.5459	45.7883	28.7696	37.3235	34.7734	45.0065	36.0997	33.5987	30.5884	27.219	2836	2381	3150	2325	2840	3437	3183	2461	2724	2402	4193	2168	2390	2678	2035
ENSBTAG00000000632.6	1.33746	0.858228	1.38268	0.917467	1.22928	1.54824	1.49403	0.664439	1.1687	1.07221	1.26777	0.955443	0.79505	0.671953	0.650063	183	147	184	139	179	251	228	125	187	164	259	126	124	129	107
ENSBTAG00000000634.6	0.424517	0.241773	0.349011	0.131548	0.402534	0.460189	0.315056	0.203376	0.386913	0.228706	0.364952	0.226318	0.318712	0.233038	0.211862	35	25	28	12	35	45	29	23	37	21	45	18	30	27	21
ENSBTAG00000000638.6	4.15481	2.91969	3.6177	4.21192	4.67055	5.83745	5.58706	4.11321	4.73867	4.30285	5.37297	2.21353	2.32346	2.63351	2.16418	321	283	272	360	383	535	482	437	429	370	621	165	205	286	201
ENSBTAG00000000639.4	147.133	167.53	145.277	171.216	105.4	107.22	109.921	134.843	133.678	132.514	130.656	87.9114	91.9187	96.0278	98.5359	3811	5498	3672	4889	2864	3312	3196	4808	4094	3748	5107	2207	2742	3525	3059
ENSBTAG00000000640.7	118.323	113.339	127.578	117.722	134.459	126.199	124.78	113.543	110.623	114.739	115.995	130.804	125.03	132.069	126.507	1959	2396	2068	2153	2328	2502	2328	2598	2181	2058	2919	2106	2400	3118	2513
ENSBTAG00000000641.5	0.25729	0.102204	0.154088	0.135848	0.527338	0.433018	0.287516	0.374122	0.310116	0.155141	0.485897	0.377198	0.205946	0.136902	0.196406	12	6	7	7	26	24	15	24	17	8	34	17	11	9	11
ENSBTAG00000000642.6	6.62114	3.20546	8.25291	4.93156	8.18268	8.82324	8.78505	4.39541	6.99841	6.39776	8.53843	9.09112	7.52682	5.21595	4.38835	2324	1406	2816	1918	3063	3666	3436	2121	2868	2519	4468	3073	3007	2565	1854
ENSBTAG00000000644.6	28.9672	39.6655	36.0088	37.9911	24.1363	23.9951	25.3325	24.9612	30.7938	20.2796	34.4978	11.0228	10.576	10.4732	8.51404	79	126	92	114	71	75	77	95	97	62	143	28	33	38	28
ENSBTAG00000000646.6	4.68919	3.68871	5.13497	4.7827	6.671	6.98875	6.47298	5.7733	5.61266	5.62122	6.68282	5.41258	4.98384	4.64583	5.39338	562	554	599	635	851	991	866	952	786	753	1196	624	681	782	778
ENSBTAG00000000647.6	10.1527	6.26569	9.22123	9.2851	15.6803	16.5016	16.8848	16.826	13.7447	12.8082	14.1267	14.786	15.2178	12.3541	11.3656	999	771	881	1013	1638	1920	1851	2275	1580	1403	2073	1400	1703	1702	1343
ENSBTAG00000000648.4	9.5384	5.6939	9.61064	6.97446	7.396	6.72181	8.24085	3.13598	8.15713	8.17592	9.48574	12.6414	12.587	10.6757	9.34942	1345	1005	1318	1089	1110	1123	1296	608	1345	1289	1997	1718	2023	2112	1586
ENSBTAG00000000650.6	1.55584	0.688333	2.35104	1.21016	2.33169	2.38802	2.2611	1.05063	1.88467	1.40861	2.43682	2.26935	1.81523	1.38698	1.18422	405	224	595	349	647	736	656	376	573	411	946	569	538	506	371
ENSBTAG00000000653.5	0.175505	0.149908	0.193237	0.0113309	0.661287	0.549574	0.606293	0.34642	0.181898	0.236457	0.176002	3.95024	4.58914	4.04055	4.10854	14	15	15	1	56	52	54	38	17	21	21	304	418	453	394
ENSBTAG00000000654.6	3.07375	2.1907	4.10897	2.8718	3.01055	3.10841	2.9365	1.90254	3.13919	2.61284	3.26554	1.83572	1.59647	1.46246	1.25132	490	437	637	507	511	587	522	417	585	466	777	282	290	327	240
ENSBTAG00000000655.6	22.92	17.9433	29.2049	22.5909	14.6186	14.8712	12.251	10.8072	16.2125	17.1885	17.3287	14.6448	13.9	13.1322	12.3769	1422	1400	1767	1552	963	1097	850	923	1181	1186	1613	879	988	1145	924
ENSBTAG00000000656.6	4.37838	2.33465	6.31179	3.49662	6.35731	7.19499	6.05762	2.82728	5.72661	4.8084	7.17588	4.37123	3.84516	2.86184	2.65848	595	400	839	526	917	1153	918	526	907	729	1458	571	596	547	433
ENSBTAG00000000658.6	0.122777	0.0697781	0.702572	0.301452	0.198733	0.251116	0.125541	0.0510131	0.11955	0.332128	0.210712	0.381441	0.276038	0.0747557	0.0437971	7	5	39	19	12	17	8	4	8	21	18	21	18	6	3
ENSBTAG00000000660.5	3.39253	2.41301	2.52072	3.3199	4.96516	5.36052	5.59635	4.77443	3.47931	2.53133	3.99816	2.50471	1.90256	2.04067	2.36508	278	248	201	301	432	521	512	538	334	231	490	198	178	235	233
ENSBTAG00000000662.5	3.31627	1.0677	4.85379	1.84956	4.38368	4.91438	4.55038	1.36632	3.47407	3.00351	4.9727	3.76471	3.14506	1.98344	1.27076	1043	419	1480	640	1465	1825	1583	589	1271	1051	2327	1136	1115	871	482
ENSBTAG00000000664.6	2.767	2.2681	1.95391	2.5842	2.53302	2.47618	3.02985	1.82142	2.48431	2.36858	3.25201	2.03873	2.26205	1.74448	1.96363	211	217	145	218	205	224	258	191	222	201	371	150	197	187	180
ENSBTAG00000000665.5	0.14207	1.10813	1.1523	1.89179	0.266334	0.594584	1.63607	0.599075	0.237256	1.28819	1.28866	1.61742	0.363752	0.79836	0.116346	1	10	8	15	2	5	13	6	2	10	14	11	3	8	1
ENSBTAG00000000666.6	8.12353	7.51778	7.89806	6.55392	8.81428	9.06802	8.74097	8.43901	8.00251	7.892	9.29765	8.09323	8.04406	6.42847	7.83731	595	691	563	531	685	788	715	850	687	643	1019	572	673	662	690
ENSBTAG00000000667.6	0.121107	0.115334	0.397761	0.0658	0.0917716	0.244446	0.346259	0.264132	0.123525	0.131733	0.0483878	0.150318	0	0.0343371	0.100889	5	6	16	3	4	12	16	15	6	6	3	6	0	2	5
ENSBTAG00000000668.5	6.96588	8.09736	10.2586	6.33549	5.63139	6.23989	5.82425	5.24359	5.96337	6.13629	6.79525	3.96575	4.04331	6.10186	5.24918	323	427	462	355	234	302	255	262	274	283	398	153	196	289	224
ENSBTAG00000000670.5	21.5882	16.2281	21.0574	19.8681	20.0014	21.8369	20.2027	18.1808	18.5451	17.2476	19.5878	21.9735	19.6784	19.4149	19.6166	1408	1319	1334	1441	1379	1683	1461	1613	1413	1245	1906	1377	1455	1761	1521
ENSBTAG00000000671.6	3.55116	1.25616	6.68428	2.22174	6.44106	5.88984	5.9137	1.38412	3.79254	2.69555	6.87161	7.71286	4.04079	2.92936	2.57636	250	111	458	173	481	492	465	134	313	211	724	524	325	290	218
ENSBTAG00000000672.6	2.34288	2.13133	2.45173	1.7504	5.66257	6.35313	6.36313	4.41541	3.63667	3.15098	4.66763	4.6126	3.73254	3.64555	4.37641	103	118	105	85	263	332	313	267	188	153	308	196	188	226	231
ENSBTAG00000000675.6	16.049	13.2541	16.6769	15.1694	15.5441	16.0662	15.6859	12.9146	15.4087	15.99	16.2732	13.0357	10.3489	11.0153	11.3714	1248	1293	1262	1305	1283	1482	1362	1381	1404	1384	1893	978	919	1204	1063
ENSBTAG00000000676.7	1.70526	1.18525	1.8488	1.3759	2.05568	2.10366	1.98506	1.27096	1.91196	1.66913	1.94834	1.52047	1.78042	1.61475	1.16155	679	590	716	607	872	991	881	696	889	746	1157	582	807	901	557
ENSBTAG00000000678.6	85.6563	69.7352	84.3696	69.5057	99.1738	100.221	99.0548	79.0704	87.3616	85.371	89.3696	102.628	104.392	99.8809	100.941	9901	10035	9484	8899	12176	13733	12774	12536	11813	10986	15373	11436	13753	16209	14029
ENSBTAG00000000679.5	38.1689	32.9801	40.4511	36.1135	41.8511	41.6443	38.3277	32.3682	37.5563	33.079	38.498	41.9403	40.6791	38.1989	37.0728	2879	3122	2969	3013	3350	3726	3228	3357	3320	2776	4345	3052	3504	4050	3361
ENSBTAG00000000682.6	1.61028	0.931029	2.04759	1.1922	1.52093	1.59522	1.63947	0.622364	1.63703	1.25594	1.66214	1.35035	1.30303	1.05164	1.05953	395	285	476	328	395	463	456	214	465	334	606	324	366	362	317
ENSBTAG00000000683.6	17.1099	11.8314	19.4688	12.3712	17.1702	17.5315	16.4991	10.6504	14.4145	14.9817	17.596	15.3138	12.2849	12.0698	12.8413	1153	1001	1277	922	1227	1402	1242	987	1139	1122	1775	996	946	1144	1040
ENSBTAG00000000684.6	6.82403	4.01193	7.48383	5.74194	7.69925	9.1823	8.08396	5.81686	7.37718	6.72425	9.17884	4.23533	4.18525	3.17354	2.63884	1248	923	1334	1169	1519	2010	1670	1493	1593	1381	2524	744	867	816	584
ENSBTAG00000000686.5	14.2934	13.4794	14.8822	13.1029	13.5494	14.0959	14.0931	12.1557	13.0577	11.7596	12.7068	12.8604	12.7769	14.418	13.4192	375	448	381	379	373	441	415	439	405	337	503	327	386	536	422
ENSBTAG00000000687.6	4.3014	3.40204	3.51956	3.23441	4.75754	5.8904	5.43873	4.11866	4.88481	4.35233	5.79663	2.09209	2.21938	1.93324	1.98055	272	268	218	227	322	443	387	359	362	307	555	128	160	173	149
ENSBTAG00000000690.6	0	0	0	0	0	0	0	0	0	0	0	0	0	0	0	0	0	0	0	0	0	0	0	0	0	0	0	0	0	0
ENSBTAG00000000694.4	65.2129	70.1383	64.0041	64.3467	72.0307	71.2991	69.1875	86.3683	63.6999	62.3345	61.9206	80.439	92.0354	99.0857	92.8614	1384	1892	1327	1506	1600	1808	1651	2526	1603	1438	1989	1657	2256	2988	2362
ENSBTAG00000000695.6	17.5412	12.3616	21.7431	13.1991	16.995	18.0293	16.8298	10.4957	15.7088	14.8592	18.3417	14.8728	13.6428	11.5325	10.2236	3006	2648	3623	2504	3101	3661	3216	2472	3149	2852	4693	2456	2663	2773	2108
ENSBTAG00000000696.6	131.378	122.994	110.972	113.878	175.151	167.046	164.772	179.264	141.102	137.959	139.002	168.733	172.618	169.52	165.262	7930	9327	6521	7600	11202	11970	11114	14881	9993	9242	12567	9833	11913	14400	11986
ENSBTAG00000000697.6	10.88	8.99979	15.0472	9.64733	8.78292	9.67584	9.20874	5.32577	7.3462	7.33653	8.19425	12.271	10.8778	8.81438	8.70003	664	690	894	651	568	701	628	447	526	497	749	723	759	757	638
ENSBTAG00000000698.6	0	0	0	0	0	0	0	0	0	0.00221479	0.00166713	0	0	0	0	0	0	0	0	0	0	0	0	0	1	1	0	0	0	0
ENSBTAG00000000699.7	332.172	309.209	336.001	359.566	235.934	244.71	233.049	219.577	262.761	259.548	239.617	278.928	251.748	266.356	269.562	5233	6017	4996	6022	4345	5048	4544	5352	5291	4747	6313	4422	4835	6061	5266
ENSBTAG00000000700.6	75.2161	62.6606	67.6621	61.0493	73.1424	68.441	69.5392	52.1884	68.7252	68.1079	65.2942	64.0933	70.7609	65.5807	69.6279	4577	4791	4009	4108	4716	4942	4728	4368	4906	4599	5948	3763	4923	5615	5092
ENSBTAG00000000703.5	3.65627	2.40526	4.48637	2.67688	1.9961	2.19538	1.41791	0.957997	1.79264	1.43848	1.86898	0.230059	0.0906792	0.157867	0.0739003	247	204	295	200	143	176	107	89	142	108	189	15	7	15	6
ENSBTAG00000000704.4	124.17	96.2031	114.209	97.677	113.151	107.641	110.4	93.664	103.301	102.43	107.081	95.5673	86.4509	76.0624	66.3314	11649.9	11313.9	10424.9	10141.8	11279.9	11973.9	11559.9	12083.9	11346.9	10714.9	15016.9	8646.86	9255.92	10023.9	7482.88
ENSBTAG00000000705.3	804.909	740.967	670.183	773.081	620.658	614.17	634.677	636.626	610.117	649.392	624.906	646.169	618.814	665.805	715.675	3795	4392	3091	4125	3151	3415	3373	4318	3409	3422	4530	2894	3401	4379	4152
ENSBTAG00000000706.4	16.5201	9.33031	16.0077	12.0195	10.6508	10.2816	11.5445	5.32748	11.6106	12.7532	12.7609	11.6231	11.8755	9.41026	8.06154	2429	1717	2289	1957	1667	1791	1893	1077	1996	2097	2801	1647	1990	1941	1426
ENSBTAG00000000707.6	13.7565	10.225	16.052	11.103	12.9732	12.2299	10.0775	7.44227	10.7665	10.8811	10.8528	3.24044	5.26102	4.53485	3.50697	637	596	724	568	635	673	522	474	586	557	754	145	279	296	195
ENSBTAG00000000710.7	3.70249	1.61345	4.38435	2.16165	4.39895	5.13605	5.40298	2.90663	3.41916	3.88827	4.34009	5.52458	6.04758	4.93311	3.75172	345	187	401	225	439	572	565	374	375	405	603	498	644	649	424
ENSBTAG00000000711.6	75.972	57.6022	68.1107	64.5512	80.6173	80.9854	86.5146	61.9593	74.7482	67.6153	76.4334	55.0496	54.5551	47.0111	48.5461	4112	3923	3590	3865	4623	5210	5239	4612	4754	4059	6196	2880	3381	3586	3152
ENSBTAG00000000712.6	30.2002	25.1539	29.7016	23.1713	33.2589	35.6545	34.7373	30.753	29.574	26.7193	34.0567	33.2779	32.5531	29.7258	30.3167	1833	1918	1755	1555	2139	2569	2356	2567	2106	1800	3096	1950	2259	2539	2211
ENSBTAG00000000713.6	7.06326	5.47436	6.51378	5.46454	7.45315	9.49625	8.99443	5.7261	7.69429	7.25424	8.92532	7.25328	6.46135	5.43336	6.58074	455	444	409	391	510	727	646	508	581	523	862	452	477	491	510
ENSBTAG00000000715.6	0.0260137	0.247566	0.106776	0.0706836	0.123308	0.131218	0.0696977	0.113463	0.0220968	0.118062	0.0865613	0.188285	0.317526	0.0737114	0.325137	1	12	4	3	5	6	3	6	1	5	5	7	14	4	15
ENSBTAG00000000717.4	29.6181	29.0738	26.2503	27.6708	41.2166	43.1743	44.4558	45.9942	35.1057	34.6134	38.5118	36.9694	36.9569	34.2363	33.2631	972	1205	841	1001	1423	1687	1637	2077	1360	1247	1901	1175	1393	1588	1309
ENSBTAG00000000718.6	0.107176	0.0237946	0.281656	0.0322573	0.072687	0.120641	0.0961201	0.00866133	0.0916933	0.0957736	0.167565	0.135944	0.052259	0.0382101	0.0346409	18	5	46	6	13	24	18	2	18	18	42	22	10	9	7
ENSBTAG00000000719.6	0	0	0	0	0	0	0	0	0	0	0	0	0	0	0	0	0	0	0	0	0	0	0	0	0	0	0	0	0	0
ENSBTAG00000000720.6	5.73565	5.26071	4.17494	4.5728	5.46377	5.24751	5.25944	5.03634	5.41719	3.68594	5.49625	16.7357	17.2647	17.3883	16.2065	241	282	170	213	248	266	248	298	269	175	355	681	842	1044	830
ENSBTAG00000000721.5	3.69376	2.58702	4.4639	3.20083	3.72463	3.8985	3.5608	2.56226	3.62516	3.14437	3.91365	2.73964	2.61004	2.56683	1.79848	519	455	610	498	557	649	558	495	594	491	821	371	418	506	304
ENSBTAG00000000725.5	2.519	1.28985	3.35792	1.5175	2.68702	2.92474	2.64641	1.04293	2.48764	2.15823	2.80875	2.26274	2.07132	1.43742	1.1956	520	333	674	347	591	715	609	296	600	499	865	450	487	416	297
ENSBTAG00000000727.5	5.56231	4.27682	4.67177	3.42316	5.24162	4.99462	4.78493	3.10087	5.26573	4.81997	4.29945	5.31634	6.92311	5.27252	5.10057	574	553	469	391	575	611	551	440	636	555	663	529	815	764	633
ENSBTAG00000000728.6	0.23229	0.0923473	0.417438	0.262731	0.347573	0.423705	0.328941	0.168893	0.0659273	0.192277	0.219497	0.160318	0.101488	0.261108	0.338433	12	6	21	15	19	26	19	12	4	11	17	8	6	19	21
ENSBTAG00000000730.4	0	0.052467	0.136961	0.121322	0	0	0	0.0484738	0.112546	0	0.0440739	7.10408	4.68047	7.42706	4.35946	0	1	2	2	0	0	0	1	2	0	1	103	81	158	78
ENSBTAG00000000731.5	0.0371409	0	0.0763352	0.0447593	0	0.0104377	0.0110885	0.00900306	0.0105675	0	0.0165547	0.0256661	0.0216858	0.0528547	0.0205959	3	0	6	4	0	1	1	1	1	0	2	2	2	6	2
ENSBTAG00000000735.5	0	0	0	0	0	0	0	0	0	0	0	0	0	0	0	0	0	0	0	0	0	0	0	0	0	0	0	0	0	0
ENSBTAG00000000736.6	0.680657	0.257718	0.810822	0.470676	1.3827	1.56749	1.52809	0.634634	0.874239	0.879145	1.50378	1.03175	0.833282	0.772926	0.518661	93	47	105	69	206	261	240	122	145	141	316	137	134	154	88
ENSBTAG00000000737.6	0.547466	0.273914	0.794551	0.301406	0.692326	0.609476	0.739114	0.272379	0.492129	0.441748	0.798671	0.896341	0.838919	0.800995	0.623762	268	168	383	164	360	354	405	185	284	243	585	428	470	553	372
ENSBTAG00000000738.6	3.57607	2.15359	3.44011	1.8392	3.61546	4.22666	3.54092	1.7664	3.20865	2.9054	3.65622	11.295	11.389	10.1547	8.61116	804	605	751	458	866	1125	888	546	843	731	1226	2446	2913	3200	2329
ENSBTAG00000000742.6	30.0622	17.2399	31.8551	24.5159	24.9487	23.8393	23.2454	14.9256	24.0499	22.9659	27.1293	32.7135	32.8991	26.0527	24.1805	3394	2438	3497	3064	2994	3190	2928	2317	3177	2895	4572	3558	4236	4129	3282
ENSBTAG00000000743.6	0	0	0.0178577	0	0	0	0.0311124	0	0	0	0	0	0	0.0123512	0.0144713	0	0	1	0	0	0	2	0	0	0	0	0	0	1	1
ENSBTAG00000000744.4	89.21	78.3816	94.2028	85.8444	99.2271	97.1962	97.1761	77.7934	80.3424	84.2978	96.0862	175.524	156.756	165.149	161.645	1477	1657	1527	1570	1718	1927	1813	1780	1584	1512	2418	2826	3009	3899	3211
ENSBTAG00000000745.6	9.57402	10.6475	9.5789	10.1876	6.64024	6.33489	4.50639	3.96192	10.732	10.952	9.62257	2.12834	2.48663	3.17198	3.63162	288	405	281	338	210	227	152	164	381	361	436	62	86	135	131
ENSBTAG00000000746.6	2.9687	2.33642	3.45175	2.51775	5.63571	6.92531	6.1476	3.0602	3.96131	3.42543	5.47917	5.50675	4.45968	3.83952	3.68162	317	317	356	292	636	909	747	434	509	421	881	563	557	587	508
ENSBTAG00000000748.5	57.6026	46.1902	61.5242	66.3234	40.665	45.5505	47.1553	42.708	43.0818	38.1569	46.2281	42.1457	33.8827	31.3162	32.0412	1146	1169	1196	1455	846	1083	1055	1171	1017	824	1393	814	779	886	764
ENSBTAG00000000749.6	0	0	0	0	0	0	0	0	0	0	0	0.0310666	0	0	0	0	0	0	0	0	0	0	0	0	0	0	1	0	0	0
ENSBTAG00000000750.6	2.96522	2.12869	2.93342	2.25748	3.43023	3.01866	2.58973	1.53002	2.39457	2.25404	3.10959	2.52529	2.65095	2.04865	2.45622	241	217	232	203	296	291	235	171	228	204	378	198	246	234	240
ENSBTAG00000000751.6	0.07296	0.0964994	0.224649	0	0.184299	0.102265	0.130373	0.106083	0.206706	0.110233	0.0809718	0.176081	0.0848657	0.0689514	0.0202601	3	5	9	0	8	5	6	6	10	5	5	7	4	4	1
ENSBTAG00000000752.6	3.67027	2.52897	2.40239	2.81862	3.15273	4.02477	4.51678	3.2357	2.84072	2.72732	3.26673	2.42292	1.94741	1.86432	1.48555	259	224	165	220	236	337	356	314	235	214	345	165	157	185	126
ENSBTAG00000000753.6	9.39534	5.3289	9.4494	6.68781	10.0326	10.0559	10.4926	6.33743	9.54965	7.82512	11.6466	13.4068	11.5728	10.6719	9.18449	663	472	649	522	751	842	827	615	790	614	1230	913	933	1059	779
ENSBTAG00000000754.6	30.007	25.2869	28.1264	23.94	33.344	30.3365	30.4929	23.3277	24.2947	24.4082	24.551	33.4245	33.4632	35.4659	35.0331	1997	2113	1822	1762	2353	2396	2267	2135	1896	1805	2446	2147	2545	3320	2802
ENSBTAG00000000755.5	0	0.0214924	0	0	0	0.0227049	0.0241201	0.00978188	0.0115033	0.0180385	0.0450471	0.0418671	0.0177018	0.00479372	0	0	4	0	0	0	4	4	2	2	3	10	6	3	1	0
ENSBTAG00000000758.6	17.8548	13.149	19.94	16.5835	9.03114	9.52086	8.56654	5.2393	9.6828	9.6854	9.97083	11.5895	8.42627	9.54853	8.65766	773	717	841	793	413	490	415	312	493	463	648	485	418	583	450
ENSBTAG00000000759.4	258.624	266.958	212.213	230.352	261.856	245.476	252.78	298.904	229.441	275.503	225.301	235.416	245.746	255.73	259.683	3384	4477	2725	3341	3588	3852	3734	5433	3588	3907	4500	2998	3743	4784	4088
ENSBTAG00000000764.5	41.232	35.0737	38.6931	38.9415	52.742	50.7892	49.6804	50.7192	46.2647	44.2147	48.1787	49.581	53.2074	47.9256	48.7036	1667	1788	1524	1739	2251	2443	2248	2822	2200	1970	2927	1938	2467	2735	2363
ENSBTAG00000000765.6	0	0.0251941	0	0	0	0	0	0	0	0	0	0	0	0	0.0263324	0	2	0	0	0	0	0	0	0	0	0	0	0	0	2
ENSBTAG00000000767.6	5.38661	4.65776	7.04944	4.93816	4.95113	5.6587	5.43137	3.56296	4.26633	4.17644	5.7705	4.98089	4.53571	5.25888	6.04338	299	325	381	303	291	373	337	272	278	257	480	267	288	411	403
ENSBTAG00000000770.6	1.35128	1.25741	0.833276	1.0176	2.66081	4.09276	3.19788	2.52223	2.16351	1.6975	1.65695	0.992363	1.03592	1.07406	0.945894	120	140	72	100	251	431	317	308	225	168	220	85	105	134	101
ENSBTAG00000000771.6	125.445	96.9684	106.143	96.4324	131.55	129.479	133.297	118.721	111.788	115.674	128.405	133.857	130.618	127.765	119.013	4739	4618	3900	4017	5236	5804	5628	6164	4970	4810	7276	4884	5645	6796	5387
ENSBTAG00000000772.6	0	0	0	0	0	0	0	0	0	0	0	0	0	0	0	0	0	0	0	0	0	0	0	0	0	0	0	0	0	0
ENSBTAG00000000773.6	43.3954	37.353	43.2358	34.1162	41.584	39.0431	39.8287	27.3315	35.2587	37.6337	39.8721	33.7027	30.8185	29.7212	32.6048	582	642	569	507	584	628	603	509	565	547	816	440	481	569.902	526
ENSBTAG00000000778.5	709.102	597.715	646.837	596.964	628.691	652.23	671.969	638.185	603.196	619.786	677.589	461.251	449.552	422.968	424.366	75073	79282	66618	69957	70761	81853	79379	92903	74737	73230	107186	47084	54290	62872	54033
ENSBTAG00000000781.6	5.08079	2.97953	7.12855	2.67053	7.99476	8.658	8.17758	2.70257	6.20042	5.8972	9.04762	6.55778	6.29995	4.09541	3.64519	804	590	1097	468	1347	1623	1443	588	1147	1044	2137	1000	1136	909	694
ENSBTAG00000000782.6	0.165392	0.170039	0.218701	0.191967	0.204005	0.191538	0.148368	0.0687414	0.109205	0.0843743	0.183723	0.0490518	0.0414914	0.074157	0.0314148	35	45	45	45	46	48	35	20	27	20	58	10	10	22	8
ENSBTAG00000000783.6	29.5879	27.459	29.0912	15.8022	21.5918	18.0909	17.9946	11.8006	17.9206	17.4055	19.8066	34.2757	39.7627	37.4127	38.1327	348	410	334	204	265	252	236	191	249	220	352	388	539	623	534
ENSBTAG00000000784.5	17.9477	16.9395	22.1731	20.4858	15.1304	14.9759	15.7192	15.0313	17.4979	14.6922	18.0558	15.152	12.8845	15.2481	14.1971	756	899	910	953	673	750	741	871	867	683	1142	617	622	906	718
ENSBTAG00000000785.5	0.780134	0.460041	0.982857	0.796719	1.28137	1.50279	1.21155	0.634808	1.01406	0.901164	1.2256	1.13369	0.90756	0.723394	0.640195	160	118	196	181	280	365	277	179	243	207	375	224	212	208	158
ENSBTAG00000000786.6	10.0022	7.47761	10.7691	8.95706	7.17977	9.4177	9.35927	8.47291	9.27803	10.0056	11.8791	7.97697	8.22897	7.10876	7.91923	234	222	246	231	176	263	246	273	257	255	420	181	222	236	222
ENSBTAG00000000789.4	33.736	31.0681	34.3131	34.6061	35.629	32.2385	33.6529	36.7987	31.6835	30.0292	31.001	34.6767	34.1491	32.2562	30.3935	1517	1759	1503	1719	1693	1723	1693	2276	1675	1492	2092	1507	1759	2045	1641
ENSBTAG00000000791.5	4.85684	4.71458	3.15288	5.31051	4.38678	4.75831	5.13287	5.35218	4.50378	5.21653	3.75814	2.32468	2.33106	1.64983	1.99055	112	138	71	135	106	131	133	170	123	131	131	52	62	54	55
ENSBTAG00000000792.5	18.0357	15.136	22.6617	19.0808	8.69207	8.72455	9.03814	6.11527	15.3303	12.7203	13.5319	4.19227	3.2012	3.68559	2.57376	980	1034	1199	1146	500	563	549	457	978	766	1102	220	199	282	168
ENSBTAG00000000793.7	0.159485	0.195497	0.0791783	0.0932238	0.341832	0.270716	0.3997	0.179998	0.150585	0.135921	0.233089	0.784015	0.863468	0.670481	0.523905	29	45	14	19	67	59	82	45	32	28	64	139	181	173	116
ENSBTAG00000000795.5	1.13115	1.22687	1.25061	1.12235	1.39948	1.59244	1.40008	1.62897	1.14735	1.39726	1.72522	1.55318	1.93728	1.41967	1.46737	52	71	56	57	68	87	72	103	62	71	119	69	102	92	81
ENSBTAG00000000797.4	82.6107	71.5779	79.774	87.9751	84.7213	94.2021	92.4427	93.7468	78.8313	84.0066	92.984	88.8999	86.8297	87.8182	86.5977	1946	2140	1835	2285	2091	2649	2447	3042	2199	2156	3310	2031	2359	2936	2445
ENSBTAG00000000799.5	9.3411	7.40518	7.75826	7.47829	11.0036	12.9375	11.9189	11.8235	10.1728	8.95089	11.3845	6.40334	6.51524	5.40481	5.17524	613	605	495	537	764	1007	872	1064	776	654	1114	404	484	499	407
ENSBTAG00000000801.6	3.0496	2.96216	3.89562	3.0789	3.84162	4.54431	4.07218	3.10614	3.6243	3.31899	3.90915	3.10049	2.70101	2.66169	2.77094	217.752	265.462	270.725	243.171	291	385	324.752	305	303.358	263.547	417.718	213.639	220.325	267.242	237.814
ENSBTAG00000000802.5	0.54392	0.698426	0.451846	0.258045	0.785709	0.56616	1.08722	1.14855	0.660056	1.03435	0.741229	0.133909	0.067749	0.330276	0.107908	21	34	17	11	32	26	47	61	30	44	43	5	3	18	5
ENSBTAG00000000803.5	2.58073	1.39663	2.60495	2.10319	2.41897	3.18655	2.72468	1.74272	2.46912	1.95426	3.18223	2.04248	1.5039	1.64822	1.05405	224	152	220	202	223	328	264	208	251	189	413	171	149	201	110
ENSBTAG00000000804.5	5.17039	4.97012	5.19358	2.34394	4.52902	3.4451	2.8097	2.95245	3.35005	4.58118	3.79445	4.29042	3.52226	4.68214	4.1938	108	132	106	54	99	86	66	85	83	104	120	87	85	139	105
ENSBTAG00000000805.4	0.202842	0	0.207497	0.229842	0.0969556	0.0424119	0.0901448	0	0.0427134	0.0467048	0.167307	0	0	0.178252	0	4	0	4	5	2	1	2	0	1	1	5	0	0	5	0
ENSBTAG00000000806.6	59.0905	54.4288	56.4311	56.68	35.3488	36.8545	34.8754	29.0914	39.3504	39.9414	43.1414	40.7614	35.0486	38.8479	39.1561	2667	3093	2481	2826	1686	1977	1761	1806	2088	1992	2922	1778	1812	2472	2122
ENSBTAG00000000807.6	459.261	413.333	428.494	463.886	459.183	423.972	413.573	463.591	442.14	429.928	398.387	290.849	306.153	290.31	269.339	10866	12412	9936	12048	11318	11962	10974	15093	12321	10937	14204	6608	8344	9718	7586
ENSBTAG00000000808.5	1025.73	1331.96	1083.16	1235.53	1064.67	1196.44	1151.63	1310.36	1055.62	1034.43	1107.94	1254.48	1349.09	1367.53	1450.92	1950	2908	2083	2596	2162	2622	2394	3169	2337	2164	3139	2376	2820	3567	3090
ENSBTAG00000000809.5	15.2527	9.28809	17.0389	11.5423	14.3132	16.426	16.4964	10.9804	13.6668	12.1364	16.6955	24.2006	22.8163	18.0953	14.4403	978	750	1064	821	974	1254	1185	972	1030	865	1606	1501	1677	1637	1116
ENSBTAG00000000810.6	104.722	109.228	94.9885	111.136	140.352	133.902	131.874	163.536	120.882	120.641	113.328	126.481	130.559	121.977	132.559	3760	4913	3305	4395	5303	5708	5304	8062	5098	4752	6100	4404	5396	6180	5708
ENSBTAG00000000811.6	13.1356	11.7121	15.2813	13.7816	12.0584	13.0731	13.3694	12.5802	12.4885	12.1392	13.4816	12.6446	12.1476	11.6153	11.8823	861	964	975	999	838	1017	979	1134	960	884	1323	800	910	1071	936
ENSBTAG00000000812.6	0	0	0	0.0521336	0.0819221	0.217542	0.026698	0.125457	0.0732385	0.183162	0.059655	0	0.125293	0	0	0	0	0	2	3	9	1	6	3	7	3	0	5	0	0
ENSBTAG00000000813.6	16.4455	10.7296	13.2253	10.3849	17.6632	21.6779	20.8671	18.6675	17.3983	16.9138	21.5129	9.71335	10.6985	9.85219	8.45325	734	603	575	512	833	1150	1042	1146	913	834	1441	419	547	620	453
ENSBTAG00000000815.5	21.4446	11.2337	18.8169	13.9606	14.9993	15.1726	16.2093	9.42897	16.7508	18.9091	19.5158	13.1363	11.9331	10.2779	8.99399	3171	2079	2706	2286	2361	2658	2673	1917	2896	3127	4308	1872	2011	2132	1600
ENSBTAG00000000816.6	0.608406	0.265604	0.525424	0.52755	0.449898	0.232741	0.552673	0.218293	0.610265	0.508282	0.412796	1.27071	0.974717	1.06932	0.991366	75	41	63	72	59	34	76	37	88	70	76	151	137	185	147
ENSBTAG00000000817.6	0.813574	0.393828	1.09532	0.547196	0.948201	1.29821	1.04107	0.410303	1.0117	0.653467	1.0134	0.657883	0.770855	0.482666	0.309554	190	115	248	140	236	359	271	131	276	171	353	148	205	158	87
ENSBTAG00000000818.5	0.139071	0.022162	0.0571572	0.0125729	0.0917608	0.117212	0.224137	0.161808	0.0830498	0.0500187	0.16728	0.0864703	0.024348	0.128578	0.0925619	10	2	4	1	7	10	18	16	7	4	18	6	2	13	8
ENSBTAG00000000819.6	0.0206178	0.236602	0.0711101	0.107147	0.0469956	0.0500183	0.0177121	0.0510615	0.0253295	0.0354331	0.0264524	0.0748297	0	0.0633393	0.0685816	2	30	7	12	5	6	2	7	3	4	4	7	0	9	8
ENSBTAG00000000820.5	1918.39	2737.7	2545.01	2455.29	1463.76	1463.03	1335.35	1692.59	1660.97	1541.51	1548.09	719.885	646.777	800.117	725.515	3857	6022.99	4703	5308	3141	3362	2980	4501	3841	3431	4650	1371	1484	2122	1695
ENSBTAG00000000821.6	0	0.0865074	0	0	0	0	0.0648569	0	0	0	0.0241887	0.0187678	0.0158439	0.0514899	0.0150872	0	6	0	0	0	0	4	0	0	0	2	1	1	4	1
ENSBTAG00000000824.5	9.79792	7.60033	10.5595	9.2782	11.2077	10.9457	11.089	8.18965	9.4451	8.98054	10.4071	13.0184	9.90728	10.1221	8.26512	716	697	751	750	869	949	905	823	809	730	1138	918	827	1040	726
ENSBTAG00000000825.3	66.8667	68.3268	66.2268	78.1021	66.095	73.0681	78.9945	83.735	66.7199	68.3341	71.9231	70.3954	73.764	70.4011	66.3087	1274	1658	1234	1642	1317	1665	1694	2201	1510	1413	2078	1303	1626	1909	1515
ENSBTAG00000000827.4	4.5395	2.66144	5.59329	3.54752	4.68983	5.21265	5.39617	1.83477	4.60773	3.97037	5.36477	5.57628	4.86541	4.17282	3.72403	691	507	828	598	760	940	916	384	820	676	1219	818	844	891	682
ENSBTAG00000000828.5	0.0108715	0	0.0335213	0.00982372	0.0306977	0.00916851	0.0292203	0.0158122	0	0	0.00727226	0.0563608	0.114314	0.0386966	0.0904117	1	0	3	1	3	1	3	2	0	0	1	5	12	5	10
ENSBTAG00000000829.4	2.14802	1.99352	2.30194	1.87254	1.96787	1.58847	1.88117	1.37091	1.84465	1.98938	1.69268	1.44086	1.20334	1.17537	1.17019	139	162	145	134	135	122	136	122	140	143	164	90	89	107	91
ENSBTAG00000000830.6	25.2245	19.6944	20.5495	15.7076	23.3115	23.3479	22.4106	15.4355	20.2448	23.4903	21.1328	37.9046	41.2886	35.114	39.929	1244	1222	987	856	1216	1368	1236	1047	1173	1282	1563	1806	2331	2440	2365
ENSBTAG00000000831.6	4.51705	4.61428	5.06441	4.67362	6.31179	6.93291	6.39931	4.64893	6.03111	5.34074	6.39818	7.66443	7.12579	5.79072	5.73307	213	277	232	245	315	390	338	301	335	280	452	348	384	385	323
ENSBTAG00000000833.3	564.12	522.221	560.402	533.511	584.48	602.692	606.659	550.281	543.736	582.145	576.674	681.425	661.108	643.873	625.972	3397	4014	3326	3633	3779	4323	4127	4749	3914	3890	5372	3947	4662	5494	4627
ENSBTAG00000000835.6	0.0305123	0.0121495	0.0760402	0.107075	0.0697938	0.0748423	0.268592	0.16146	0.138867	0.0932347	0.148332	0.260736	0.650672	0.273637	0.307918	2	1	5	8	5	6	21	15	11	7	15	19	52	26	25
ENSBTAG00000000836.6	0.0154534	0.0492226	0	0.0419226	0.087461	0.0390608	0	0.011237	0.0658805	0.0417353	0.0516059	0.0640382	0.0540828	0.0659088	0.0642959	1	4	0	3	6	3	0	1	5	3	5	4	4	6	5
ENSBTAG00000000837.5	28.2996	18.1272	29.6781	22.682	36.5069	40.676	38.1401	24.2447	31.7702	28.2524	38.439	30.976	27.6248	23.7977	20.0369	4379	3510	4466	3887	6014	7456	6581	5158	5747	4890	8879	4619	4871	5165	3730
ENSBTAG00000000838.7	0.230268	0.108006	0.368775	0.165637	0.255454	0.292199	0.257015	0.0340734	0.105712	0.205643	0.117974	0.261156	0.18611	0.133696	0.0982399	69	27	92	41	55	75	71	15	40	57	57	61	64	48	38
ENSBTAG00000000841.6	7.75918	5.01417	7.14499	5.92952	12.3006	13.2048	12.0833	7.37681	8.69051	8.33955	9.91707	8.60947	8.65709	6.36625	5.65437	654	530	586	553	1101	1320	1137	855	858	783	1250	700	833	754	573
ENSBTAG00000000842.5	4.4898	3.26555	3.93188	3.66002	6.63596	5.84713	6.52847	3.58466	4.12751	4.85354	4.36551	4.03322	3.89686	3.18116	3.34174	419	382	357	378	658	647	680	460	451	505	609	363	415	417	375
ENSBTAG00000000843.6	2.29592	2.12534	2.65499	3.19646	4.91684	4.37073	3.9197	3.72792	3.38706	3.62373	4.07892	4.21508	4.88824	3.1262	3.83986	102	119	115	157	231	231	195	228	177	178	272	181	249	196	205
ENSBTAG00000000845.6	0	0	0	0	0	0	0	0	0	0	0	0	0	0	0	0	0	0	0	0	0	0	0	0	0	0	0	0	0	0
ENSBTAG00000000848.6	21.4861	11.5984	23.3948	15.6347	22.9405	24.6863	24.4227	13.0943	21.7591	19.3323	26.1374	19.7732	18.4839	13.5601	11.3622	7351	4959	7781	5927	8370	9998	9311	6159	8692	7419	13332	6515	7198	6500	4679
ENSBTAG00000000851.5	20.5288	18.9678	17.6283	18.8675	24.7631	25.1574	26.0569	27.6209	20.2618	22.0909	23.39	18.7916	18.3032	18.8053	19.8903	1272	1478	1063	1291	1628	1850	1805	2354	1472	1519	2170	1125	1298	1639	1480
ENSBTAG00000000854.6	0.405414	0.195803	0.466936	0.346464	0.5678	0.456327	0.603186	0.230297	0.462097	0.410851	0.493397	0.20867	0.291007	0.191712	0.25468	63	38	70	59	94	84	104	50	83	71	114	31	51	42	47
ENSBTAG00000000855.6	31.0001	25.8569	23.1615	23.622	38.9208	40.2685	42.4996	35.3471	30.5615	31.4612	34.5819	58.357	63.5306	60.6442	63.0226	1783	1869	1297	1502	2371	2750	2732	2796	2063	2007	2980	3241	4179	4910	4355
ENSBTAG00000000856.6	3.18572	2.3451	2.63536	2.4894	4.15987	4.27815	4.77455	3.80867	3.50134	3.56729	3.62673	3.67927	2.78908	2.87085	2.65026	236	218	190	204	327	376	395	388	304	294	402	263	236	299	236
ENSBTAG00000000857.4	14.2624	10.9575	15.4887	12.4225	18.3524	19.8123	18.1926	17.4546	16.0547	14.1196	17.6292	19.6974	17.3012	14.9775	15.5969	847	818	896	816	1155	1397	1208	1426	1119	931	1569	1130	1175	1252	1113
ENSBTAG00000000859.6	19.0918	10.7917	23.1534	11.2534	22.2828	19.0139	20.5898	6.28633	14.1886	14.7166	16.9631	20.831	19.2974	15.9883	16.321	1261	895	1487	822	1559	1484	1515	571	1099	1080	1673	1325	1455	1484	1286
ENSBTAG00000000861.3	0	0	0	0	0	0	0	0	0.0190562	0	0	0	0	0	0.0186606	0	0	0	0	0	0	0	0	1	0	0	0	0	0	1
ENSBTAG00000000868.6	0.908559	0.436522	1.28292	0.787791	1.10882	1.38648	1.04968	0.550503	0.757589	0.888494	1.03543	1.3326	1.00907	1.03486	0.740613	48	29	66	46	62	87	62	40	47	52	82	68	61	77	47
ENSBTAG00000000869.5	2.03397	1.63727	2.25029	1.75657	2.27192	1.97956	1.7835	1.38128	1.53126	1.80995	2.17358	1.2484	0.935913	0.879795	0.993852	212.958	214.78	229.2	203.571	252.88	245.69	208.367	198.857	187.636	211.472	340.053	126.031	111.78	129.339	125.143
ENSBTAG00000000871.6	26.802	19.8479	26.7029	22.7924	25.4356	27.7453	26.8088	21.1866	23.8862	23.3479	26.3705	18.9575	20.0074	16.1944	15.3389	1891	1758	1834	1779	1904	2323	2113	2056	1976	1832	2785	1291	1613	1607	1301
ENSBTAG00000000873.6	1.13505	1.16645	0.769659	1.00465	1.34423	1.2827	1.10061	0.893512	1.01904	0.882291	0.89209	2.18359	1.89639	1.90712	1.88812	97	125	64	95	122	130	105	105	102	84	114	180	185	229	194
ENSBTAG00000000874.6	52.7127	28.4176	59.4951	37.2258	82.855	85.2664	84.2432	45.4369	63.2243	52.3471	73.7528	73.424	76.938	55.0216	47.2966	6114	4131	6710	4788	10274	11770	10942	7266	8613	6792	12804	8243	10212	8985	6616
ENSBTAG00000000875.6	0.988357	0.530874	1.38403	0.735568	1.53869	1.82341	1.72217	1.01511	1.14121	0.928602	1.60715	1.11624	0.797796	0.738891	0.49287	165	111	225	136	274	361	321	233	223	174	401	179	152	173	99
ENSBTAG00000000877.2	0.649662	0.5136	0.841448	0.407078	0.943585	0.573983	1.06713	0.993878	0.753067	0.74941	0.748909	0.917905	1.15953	1.61878	0.969583	19	19	24	13	29	20	35	40	26	24	33	26	39	67	34
ENSBTAG00000000878.6	9.95993	5.89193	11.5166	6.96963	13.3274	14.4815	14.1488	7.21254	10.8058	9.01492	13.7228	14.172	13.0894	10.5456	8.4516	2496	1846	2806	1935	3560	4297	3952	2485	3163	2532	5129	3421	3735	3704	2549
ENSBTAG00000000879.5	12.0189	16.6935	16.114	15.564	16.0306	16.16	17.9369	17.7446	16.3498	12.4602	17.633	20.0875	17.9627	19.2292	20.2379	195	346	256	279	272	314	328	398	316	219	435	317	338	445	394
ENSBTAG00000000880.4	37.566	35.6267	29.6974	33.5394	47.4869	46.3643	46.2463	39.4402	36.0582	42.0971	39.3918	39.1848	37.0131	37.8043	41.0187	1494	1786	1151	1473	1993	2193	2059	2158	1688	1846	2353	1507	1688	2122	1958
ENSBTAG00000000885.6	0	0.0219835	0	0	0	0	0	0	0	0	0	0	0	0	0	0	1.06099	0	0	0	0	0	0	0	0	0	0	0	0	0
ENSBTAG00000000886.6	0.148949	0.0763914	0.109353	0.115362	0.130167	0.0269192	0.171585	0.0773727	0.063609	0.124046	0.156584	0.0220637	0.0372936	0.0454473	0.0353911	14	9	10	12	13	3	18	10	7	13	22	2	4	6	4
ENSBTAG00000000888.7	0	0	0	0	0	0	0	0	0	0	0	0	0	0	0	0	0	0	0	0	0	0	0	0	0	0	0	0	0	0
ENSBTAG00000000892.4	5.65421	4.78698	6.10061	6.72625	1.84354	1.24206	1.95389	1.5148	3.77151	3.2371	3.8822	0.499269	0.620193	0.403095	0.672036	399	424	419	525	138	104	154	147	312	254	410	34	50	40	57
ENSBTAG00000000893.4	0	0	0	0	0	0	0	0	0	0	0	0	0	0	0	0	0	0	0	0	0	0	0	0	0	0	0	0	0	0
ENSBTAG00000000894.6	382.81	376.895	317.389	338.292	421.384	408.262	427.855	431.849	369.929	399.356	391.259	417.969	434.094	438.088	477.077	20856	25793	16802	20378	24292	26390	26060	32353	23622	24088	31919	21972	27031	33573	31215
ENSBTAG00000000895.6	7.73984	7.51064	8.51726	4.62821	9.26989	8.18167	9.18126	4.57712	8.27215	7.84408	7.83542	8.26342	5.84202	7.75779	5.6798	203	250	218	133	254	254	271	165	257	225	309	210	174	288	177
ENSBTAG00000000897.6	0.12084	0.0579924	0.136719	0.119984	0.0831392	0.0782438	0.093962	0.0410174	0.0620729	0.0754759	0.0540149	0.137997	0.198103	0.120704	0.0937147	30	18	33	33	22	23	26	14	18	21	20	33	56	42	28
ENSBTAG00000000898.6	22.7143	20.2432	26.7572	17.7562	21.8178	20.8236	20.4206	13.9142	17.4248	18.3425	18.6145	20.8024	23.2355	19.3974	19.611	1086	1218	1246	938	1103	1183	1092	915	979	970	1335	961	1272	1307	1126
ENSBTAG00000000899.5	35.1097	26.4833	29.8859	26.3939	30.8531	31.8621	28.2971	22.6381	30.8398	27.6838	31.048	26.4005	27.6609	23.7061	25.1739	628	604	523	521	577	682	570	559	656	537	843	459	573	604	540
ENSBTAG00000000900.4	9.37106	7.18099	8.13205	6.21953	7.57853	6.67438	7.67754	5.36804	6.92646	6.84127	7.803	5.68793	6.25198	6.1501	6.99508	1116	1071	942	820	960	942	1020	879	965	910	1388	653	849	1028	1002
ENSBTAG00000000902.7	7.6417	7.79641	8.91092	7.2584	8.50792	8.75051	7.90841	5.9603	7.38867	6.73469	8.75274	10.1846	6.3422	7.95356	7.04914	734	622	791	654	854	1105	959	576	854	706	1251	846	801	914	704
ENSBTAG00000000905.5	10.8424	7.71338	7.53253	5.60931	10.3161	8.55419	9.545	8.52924	7.75304	10.1757	10.9662	8.79324	7.51831	7.36987	6.90995	212	192	144	121	211	200	210	230	180	216	325	167	170	205	162
ENSBTAG00000000908.4	2.2558	1.55654	1.8119	1.77635	1.83506	2.37129	2.40968	1.17648	2.02135	1.71178	2.64484	0.253599	0.149724	0.104269	0.163415	92	80	72	80	79	115	110	66	97	77	162	10	7	6	8
ENSBTAG00000000910.6	0.0219425	0.131275	0.124038	0.0991405	0.227193	0.0555148	0.0786343	0.0398933	0.140542	0.147634	0.102743	0.0341262	0.0384532	0.0468606	0.00912427	2	15	11	10	22	6	8	5	15	15	14	3	4	6	1
ENSBTAG00000000911.6	63.593	41.913	61.1907	41.4119	53.9436	53.9995	49.5877	29.2916	49.6873	53.9192	55.0137	66.4221	66.5784	61.6649	61.1887	979	825	923	705	869	996	861	624	912	899	1289	995	1190	1355	1131
ENSBTAG00000000913.3	1245.61	1768.65	1331.98	1611.41	1265.85	1508.11	1476.82	1789.31	1424.46	1254.93	1492.07	1196.41	1300.89	1412.3	1453.45	2434	3706	2546	3407	2596	3309	3127	4406	3183	2645	4201	2241	2845	3668	3209
ENSBTAG00000000914.4	0	0	0	0.0561976	0.0391458	0.0174203	0.0925336	0.0150488	0	0	0.0275992	1.02829	1.13894	1.41005	1.18922	0	0	0	3	2	1	5	1	0	0	2	48	63	96	69
ENSBTAG00000000916.6	1.04532	0.0910236	0.652597	1.15706	1.22177	0.776121	0.773137	1.5557	0.634397	1.23217	0.841042	1.91113	1.35294	1.3445	1.64575	18	2	11	22	22	16	15	37	13	23	22	32	27	33	34
ENSBTAG00000000917.6	53.8441	36.7551	55.2698	42.4357	77.8063	77.6846	75.5405	54.6002	51.7373	48.3864	57.8569	48.4512	44.9952	34.7064	31.3435	8079	6902	8065	7051	12428	13809	12640	11264	9076	8120	12959	7006	7694	7305	5658
ENSBTAG00000000918.5	2.40211	1.65646	2.99943	1.85898	3.29483	3.53764	2.7239	2.69183	2.91694	2.84508	3.34681	3.41016	2.63351	2.65455	2.55213	229	197	274	194	336	406	292	350	322	298	476	311	291	356	298
ENSBTAG00000000919.4	1.02144	0.733395	1.27301	0.770802	0.944531	0.797666	0.999524	0.194485	0.39274	0.77163	0.566803	1.00618	0.848657	0.327519	0.688845	42	38	51	35	41	39	46	11	19	35	35	40	40	19	34
ENSBTAG00000000920.6	0.445873	0.331352	0.50271	0.455957	0.447675	0.46615	0.45363	0.421455	0.335195	0.317978	0.42545	0.343879	0.248896	0.307967	0.271395	310	285	349	348	334	393	350	399	274	252	439	229	196	297	227
ENSBTAG00000000923.5	8.2609	5.28283	7.98987	5.05555	5.83533	4.86244	5.21048	3.23933	5.70068	6.17596	5.38285	4.32339	3.03484	2.67861	3.56639	330	266	311	223	246	231	233	178	268	272	323	167	139	151	171
ENSBTAG00000000924.3	1.79509	1.24611	2.42249	1.65569	1.37691	1.79837	1.23621	0.663752	1.41516	0.803754	2.21759	1.20366	1.86376	1.4031	1.36535	57	50	75	58	46	68	44	29	53	28	106	37	68	63	52
ENSBTAG00000000925.6	5.42805	5.46498	4.19665	4.05701	6.88816	7.61669	7.24544	6.28044	6.54031	7.0078	6.70877	1.36207	1.22967	1.40853	0.885005	235	298	177	194	315	392	351	374	333	335	436	57	61	86	46
ENSBTAG00000000928.6	39.5153	20.8275	37.2476	26.299	42.1032	44.5595	41.6263	29.4735	32.1639	34.1401	39.0054	39.6209	35.8948	28.9497	28.6177	966	675	942	737	1139	1382	1207	1011	993	940	1515	955	1036	1018	838
ENSBTAG00000000933.5	0.351815	0	0.259372	0.273116	0.145433	0.326708	0.100937	0.0392647	0.0460703	0.0485346	0.23423	0.195855	0.112834	0.0480075	0.0224598	16	0	11	14	3	13	7	4	4	4	15	14	8	5	2
ENSBTAG00000000936.5	0.0274467	0	0.02816	0	0.130193	0.023068	0.0245051	0.0598524	0.0932105	0	0.0182575	0.113485	0.0717572	0.097166	0.114364	1	0	1	0	5	1	1	3	4	0	1	4	3	5	5
ENSBTAG00000000937.6	17.3523	10.7994	16.5826	12.3696	21.7504	20.0249	20.4633	11.5131	15.1593	14.2257	16.4332	13.9513	12.6726	11.7255	11.2694	3363	2611	3113	2647	4477	4570	4409	3053	3424	3084	4747	2596	2789	3180	2624
ENSBTAG00000000939.6	2.53776	1.16617	2.91649	1.96498	3.16057	3.64765	3.00555	1.6447	2.51537	2.26268	2.94423	2.25793	2.40665	2.11245	1.53159	509	292	571	440	674	868	677	452	589	511	888	433	553	596	368
ENSBTAG00000000940.4	25.2491	20.0618	21.4924	19.1294	23.1058	22.7434	20.3104	19.0411	19.5037	23.1097	20.253	16.4706	16.5244	15.9304	13.9102	1072	1073	889	897	1036	1148	965	1112	974	1083	1291	676	804	954	709
ENSBTAG00000000941.6	78.2179	64.0023	67.4714	63.7195	77.4299	80.9815	67.5643	51.618	69.1971	70.9804	68.1367	78.421	76.6764	76.578	78.4462	1590	1648.94	1334	1427	1653	1978.99	1551.99	1457	1673	1572.98	2096	1552	1802.98	2220.97	1915
ENSBTAG00000000942.6	1.81113	0.905428	2.45858	1.23545	2.92955	2.95079	2.99225	1.36148	2.22992	1.75206	2.31749	2.48755	2.56502	1.56988	1.32079	487	305	644	369	845	947	903	506	704	530	934	646	789	594	429
ENSBTAG00000000943.5	2.9205	2.24944	3.4723	2.41287	2.2867	3.00064	2.56438	1.37921	2.38213	2.48843	2.98316	2.51702	2.11828	2.64766	2.1422	228	211	266	221	201	288	237	157	231	222	354	201	192	308	213
ENSBTAG00000000944.6	24.2175	16.0969	22.2983	17.3308	25.8704	29.0567	30.7957	19.9817	20.7553	23.8363	24.73	24.1165	21.7944	18.6593	20.2147	1790	1493	1604	1417	2029	2548	2542	2031	1798	1960	2735	1720	1840	1939	1796
ENSBTAG00000000945.7	0.0880527	0.0430455	0.373341	0.0555836	0.216248	0.266932	0.163508	0.0355982	0.0525721	0.120792	0.268129	0.316979	0.157114	0.061695	0.0750581	13	8	53	9	34	46	27	7	9	20	59	45	26	13	13
ENSBTAG00000000946.6	9.62239	7.61405	9.99138	10.2796	12.2417	12.5037	13.2992	11.1664	12.1548	11.4054	12.6328	15.7943	14.3037	13.5579	13.8221	547	544	553	646	737	844	845	873	811	719	1076	867	930	1085	944
ENSBTAG00000000948.6	237.937	215.064	223.556	209.842	241.926	234.742	240.511	211.099	221.232	213.061	225.731	233.295	240.634	237.365	257.952	4180	4797	3830	4072	4451	4909	4743	5121	4604	4061	6010	3979	4874	5926	5417
ENSBTAG00000000949.5	15.7971	15.4151	14.8446	13.5204	14.5281	13.6827	13.2202	10.0207	10.6989	11.7351	13.7772	10.3496	8.30918	8.46154	9.00599	422	524	385	402	407	437	399	372	340	349	559	269	259	323	294
ENSBTAG00000000950.4	156.748	158.355	158.286	175.407	189.352	204.469	217.096	220.697	180.492	176.785	191.668	209.647	202.918	211.495	230.128	1198	1554	1192	1507	1538	1869	1874	2392	1652	1485	2258	1551	1816	2307	2142
ENSBTAG00000000951.6	1.0106	0.698242	1.69401	0.779327	1.40823	2.22658	1.95062	0.722819	1.42278	0.974033	2.1296	1.17855	0.8639	0.546764	0.615593	130	106	205	112	190	341	275	129	206	140	401	147	124	92	93
ENSBTAG00000000955.5	2.3584	1.27272	3.72102	1.60117	2.6668	2.76622	2.91911	0.947517	1.90899	2.25654	2.97359	1.64763	2.0211	1.58459	1.90387	130	90	202	97	157	181	183	73	124	139	250	88	129	123	125
ENSBTAG00000000957.5	12.7664	9.53519	12.9058	11.2732	8.9027	8.72217	8.15974	5.86909	9.92683	8.55401	10.5717	7.97313	6.70467	6.75229	6.58086	1044	978	1027	1020	773	846	745	660	951	779	1293	629	626	776	647
ENSBTAG00000000958.4	0.417838	0.198476	0.449951	0.440433	0.365032	0.293712	0.410086	0.180877	0.297471	0.294285	0.279593	0.330143	0.279043	0.24087	0.264725	42	25	44	49	39	35	46	25	35	33	42	32	32	34	32
ENSBTAG00000000959.6	1.22891	1.17389	0.925724	0.666866	1.36073	0.814371	1.17309	0.941243	0.935733	0.870936	1.03932	1.18806	1.36152	1.09452	1.05	75	90	55	45	88	59	80	79	67	59	95	70	95	94	77
ENSBTAG00000000960.2	0.471191	0.518994	0.819947	0.555449	0.315134	0.394354	0.419064	0.512876	0.715283	0.173392	1.02734	0.38836	0.448754	0.0331612	0.353833	10	14	17	13	7	10	10	15	18	4	33	8	11	1	9
ENSBTAG00000000961.4	4.65733	3.83305	5.1883	5.36736	3.39962	6.5799	5.86164	5.53706	4.34201	4.5802	5.73821	5.28937	4.18831	4.53778	4.03726	151	157	164	192	116	254	213	247	166	163	280	166	156	208	157
ENSBTAG00000000962.5	0.124657	0	0.0639281	0	0	0	0.135512	0.0679486	0.0528522	0	0.0414102	0.0965824	0	0	0	4	0	2	0	0	0	5	3	2	0	2	3	0	0	0
ENSBTAG00000000963.6	0	0	0	0	0	0	0	0	0	0	0	0	0	0	0	0	0	0	0	0	0	0	0	0	0	0	0	0	0	0
ENSBTAG00000000964.6	0	0	0	0	0	0	0	0	0	0	0	0	0	0	0	0	0	0	0	0	0	0	0	0	0	0	0	0	0	0
ENSBTAG00000000965.6	0	0	0	0	0	0	0	0	0	0	0	0	0	0	0	0	0	0	0	0	0	0	0	0	0	0	0	0	0	0
ENSBTAG00000000966.6	1.45945	1.24485	1.93651	0.197875	1.66428	1.34776	1.95376	0.999175	1.22309	1.35042	1.44091	1.5716	2.0003	1.82938	0.913722	21.2592	23.2084	27.6566	3.19019	25.3646	23.5343	32.1108	20.1645	21.2587	21.3062	31.9812	22.2816	33.8592	38.0643	15.9889
ENSBTAG00000000967.6	10.4224	9.1172	11.9012	9.71556	7.78228	7.57778	7.57189	6.81174	7.9603	9.5171	9.70992	7.53459	6.69634	7.48857	6.63261	800	878	889	825	634	690	649	719	716	813	1115	558	587	808	612
ENSBTAG00000000970.6	0.151219	0.131451	0.127127	0.136708	0.0129569	0.127455	0.123093	0.0599804	0.0820993	0.0247186	0.165365	0.0569856	0.0722079	0.107551	0.0686216	11	12	9	11	1	11	10	6	7	2	18	4	6	11	6
ENSBTAG00000000973.6	0.042126	0.0167362	0	0	0	0	0.0564943	0.0153139	0.0358462	0.133317	0.0280821	0.130792	0.110368	0.104615	0.105238	2	1	0	0	0	0	3	1	2	7	2	6	6	7	6
ENSBTAG00000000974.5	17.0555	11.93	17.5036	13.1395	23.9687	22.6556	21.247	15.1973	19.0959	17.1228	21.631	17.7664	17.9807	14.5857	14.6021	3341	2923	3334	2851	5002	5256	4640	4093	4371	3756	6322	3353	4012	4006	3442
ENSBTAG00000000977.6	27.5364	24.5758	28.848	23.0887	24.2994	24.3633	24.1265	20.9042	32.4718	29.682	29.7969	8.98581	8.163	7.70049	8.1557	1500.85	1684	1531	1391	1402.13	1577	1470	1567	2077	1793	2434	473	509	591	534
ENSBTAG00000000978.5	13.0479	11.2676	12.9192	11.2084	14.919	16.4208	15.6224	11.461	12.5565	11.6667	14.288	10.8433	9.2316	9.14557	9.15077	1174	1271	1131	1116	1426	1752	1569	1418	1323	1170	1922	941	948	1156	990
ENSBTAG00000000979.6	59.2849	69.0395	59.6256	44.3944	60.047	70.4725	62.3277	47.9632	61.8729	67.069	53.9059	81.7479	81.9192	71.04	89.8841	355	449	336	299	398	474	385	383	395	402	474	440	542	568	625
ENSBTAG00000000981.4	1.63774	1.58661	1.69299	1.70226	2.22958	3.42491	2.86678	1.7968	2.01175	1.17389	3.21947	2.70385	2.12826	2.37928	2.54636	72	82	66	79	101	152	136	106	99	57	201	113	97	145	119
ENSBTAG00000000982.5	0	0	0	0	0	0	0	0	0	0	0	0	0	0	0	0	0	0	0	0	0	0	0	0	0	0	0	0	0	0
ENSBTAG00000000983.6	0	0	0.00411802	0	0	0	0	0	0	0	0	0	0	0	0.00332676	0	0	1	0	0	0	0	0	0	0	0	0	0	0	1
ENSBTAG00000000985.5	181.552	156.95	171.235	148.123	162.192	151.014	140.575	128.136	145.345	158.129	139.615	161.974	156.288	163.303	174.785	3308	3645	3052	2978	3090	3292	2884	3222	3148	3125	3860	2868	3297	4237	3819
ENSBTAG00000000986.6	0.013085	0.0312877	0.0404178	0.0591405	0.0734882	0.0547923	0.0234359	0.00953447	0.111662	0.0235646	0.0788774	1.25304	1.29767	1.67388	1.28686	1	3	3	5	6	5	2	1	10	2	9	93	114	181	119
ENSBTAG00000000987.6	0.00211279	0	0	0.00953266	0.00198042	0	0	0	0	0	0.0113403	0.00219418	0.0129969	0.00301675	0.00351026	1	0	0	5	1	0	0	0	0	0	8	1	7	2	2
ENSBTAG00000000988.6	0.725963	0.203674	1.59982	0.395153	1.07081	1.35833	1.28052	0.318537	1.03219	0.544421	1.40645	0.739822	0.490906	0.280695	0.221499	388	142	834	239	624	890	792	234	666	330	1130	396	304	212	144
ENSBTAG00000000990.6	325.466	314.871	314.384	367.272	226.284	220.301	218.914	245.104	259.591	240.899	248.134	181.22	175.107	186.575	201.051	7777.45	9545.37	7334.74	9674.55	5667.22	6282.63	5876.12	8066	7342.51	6274.15	8958.57	4199.34	4823.98	6324.98	5756.55
ENSBTAG00000000991.5	65.5185	56.6905	76.1007	67.2208	40.1355	37.5179	41.2877	35.8012	48.3769	44.8909	51.8046	40.5552	33.8528	37.5941	40.5785	1063	1175	1209	1205	681	729	755	803	935	789	1278	640	637	870	790
ENSBTAG00000000992.3	0	0	0	0	0	0	0.0160686	0	0.0306013	0	0	0	0	0.0127571	0	0	0	0	0	0	0	1	0	2	0	0	0	0	1	0
ENSBTAG00000000993.6	1.98824	1.82198	4.23064	1.6916	3.33306	3.02757	3.74245	2.1485	2.12406	2.62132	2.36565	4.12068	3.23957	2.92613	3.69152	41	57	77	39	64	69	86	58	55	57	72	81	73	85	89
ENSBTAG00000000995.5	32.4325	24.362	29.2823	26.2503	36.7799	33.1891	31.7363	21.8933	31.0078	28.7321	27.7731	22.8679	22.4374	22.5296	21.4474	1746	1649	1535	1562	2096	2122	1910	1621	1960	1714	2241	1189	1382	1708	1387
ENSBTAG00000000997.5	0.170357	0.405924	1.34303	0.653361	0.67092	0.35675	0.732091	0.315018	0.749221	0.639062	0.418656	0.760115	0.259888	0.633887	0.412352	4.15634	12.56	31.987	17.572	17.1609	10.3852	20.0597	10.5835	21.6299	17.0009	15.4278	17.9808	7.3079	21.934	12.0554
ENSBTAG00000000998.6	37.2808	29.7752	33.3658	31.1203	36.9279	34.526	38.1767	24.4069	29.7735	34.2112	32.9714	30.392	31.4229	29.5058	29.0128	2138	2146	1863	1973	2243	2351	2447	1925	2004	2176	2833	1683	2061	2382	1999
ENSBTAG00000001000.6	11.1938	6.69809	12.8648	9.84516	11.4265	13.3368	10.7776	8.97525	9.43694	10.1989	10.1274	15.6532	12.7176	11.1254	7.65282	159	120	176	154	170	227	177	179	158	154	220	223	224	239	151
ENSBTAG00000001001.6	0	0	0.025711	0.0113072	0.0117838	0.0421867	0.056021	0.0818753	0.0106776	0.0898884	0.0752723	0	0.0328678	0.0267028	0	0	0	2	1	1	4	5	9	1	8	9	0	3	3	0
ENSBTAG00000001002.6	1.51888	1.20031	2.24061	2.15005	2.45021	3.08984	3.69305	1.40477	3.28573	1.70811	3.53558	1.78059	1.65132	1.28853	0.709402	62	58	78	85	117	180	182	90	164	85	240	56	74	72	33
ENSBTAG00000001003.3	0.0182353	0.0435158	0.0936392	0.131976	0.0516709	0.107487	0.0163128	0.0265178	0.0465977	0.0164519	0.0608385	0.0755277	0.01594	0.0129506	0.0455383	1	3	5	8	3	7	1	2	3	1	5	4	1	1	3
ENSBTAG00000001004.6	0.0784462	0.124734	0.140969	0.195206	0.0370713	0.0990563	0.087695	0.0712955	0.0834833	0.053138	0.0784795	0.304528	0.325571	0.264513	0.408198	4	8	7	11	2	6	5	5	5	3	6	15	19	19	25
ENSBTAG00000001005.5	2.31819	1.93161	2.73398	2.01219	2.82971	2.73133	2.73649	1.46548	2.32661	2.07138	2.53555	3.05789	2.94089	2.62352	2.68452	176	184	202	169	228	246	232	153	207	175	288	224	255	280	245
ENSBTAG00000001006.6	0.066965	0	0	0	0	0	0.0199516	0.0162285	0.0569569	0	0.163612	0.184768	0.194859	0.174149	0.241679	3	0	0	0	0	0	1	1	3	0	11	8	10	11	13
ENSBTAG00000001007.5	5.64759	4.44451	5.6493	3.87873	7.00323	7.64827	6.86378	3.82743	5.71619	5.5952	5.96047	6.3616	5.47037	6.00522	4.98367	236	234	230	179	309	380	321	220	281	258	374	257	262	354	250
ENSBTAG00000001008.6	0	0	0	0	0	0.0215856	0	0.00930979	0	0.0230036	0	0.0265404	0	0.00910895	0	0	0	0	0	0	2	0	1	0	2	0	2	0	1	0
ENSBTAG00000001009.4	0.151787	0.205499	0.17153	0.150977	0.143158	0.230211	0.217392	0.132447	0.168261	0.259569	0.294021	0.377417	0.26563	0.377667	0.442055	10	17	11	11	10	18	16	12	13	19	29	24	20	35	35
ENSBTAG00000001010.6	0	0	0	0	0.00495736	0.00445881	0	0	0	0	0	0	0	0	0	0	0	0	0	1	1	0	0	0	0	0	0	0	0	0
ENSBTAG00000001013.6	20.9257	17.3258	19.2731	19.4605	20.4231	20.252	20.1866	15.7125	18.3064	16.9957	18.2046	19.7295	19.6323	19.2476	19.4071	2373	2461	2126	2443	2463	2722	2554	2450	2429	2152	3084	2157	2539	3064	2647
ENSBTAG00000001014.6	10.4498	7.51995	10.1906	8.41407	13.7035	14.9801	14.2363	10.6436	12.0198	10.7389	12.8714	12.4751	11.8455	10.1297	9.4661	1206	1087	1144	1075	1682	2049	1833	1689	1623	1384	2219	1388	1559	1641	1314
ENSBTAG00000001015.6	30.8514	27.1908	32.9809	23.436	25.6777	26.2751	26.1436	21.5997	27.4512	25.5327	27.2579	23.3248	25.7502	23.3845	22.7604	2843	3141	2957	2390	2514	2871	2689	2737	2962	2623	3755	2073	2708	3027	2522
ENSBTAG00000001016.6	8.49481	6.37825	9.04791	7.73905	12.4069	12.6676	12.5036	10.1262	10.1805	9.07116	11.3298	10.8125	10.4686	10.175	9.04242	942	886	976	950	1463	1665	1547	1544	1321	1123	1877	1156	1324	1584	1206
ENSBTAG00000001017.5	5.53043	3.02392	7.88666	4.06295	7.4527	8.05218	7.59737	2.99701	5.95269	5.01815	7.69221	7.56544	7.00639	5.38405	3.92154	1063	727	1474	865	1526	1833	1628	792	1337	1080	2206	1401	1534	1451	907
ENSBTAG00000001019.6	0	0	0	0.0419226	0.0291537	0	0.0553285	0	0	0.0278236	0.0206424	0.656391	0.608431	0.340529	0.578663	0	0	0	3	2	0	4	0	0	2	2	41	45	31	45
ENSBTAG00000001020.4	0.00779468	0.056029	0.016028	0.0140801	0.0366297	0.0263117	0.0349397	0.011338	0	0.0418521	0.0208783	0.0161731	0.0546965	0.0222181	0.045359	1	9	2	2	5	4	5	2	0	6	4	2	8	4	7
ENSBTAG00000001021.7	2.49054	1.51345	2.99265	2.04811	1.8437	1.69581	1.75115	1.11529	2.08856	1.64495	2.1437	8.3403	8.88032	8.28541	7.84347	177	135	207	161	139	143	139	109	174	130	228	572	721	828	670
ENSBTAG00000001022.6	14.0005	12.4186	12.8971	12.4624	16.5607	18.3716	17.1462	18.18	14.2681	14.2205	15.574	11.327	10.4978	12.4971	11.8053	788	860	690	765	965	1229	1075	1389	932	899	1320	623	689	991	784
ENSBTAG00000001023.6	21.1994	12.8001	25.2487	17.7123	17.9393	20.5553	19.3076	12.5298	17.3685	16.3475	21.7232	16.6053	13.4897	11.8672	10.1675	3034	2292	3514	2806	2732	3487	3082	2465	2906	2615	4642	2290	2200	2382	1750
ENSBTAG00000001024.6	8.05131	3.57772	10.4839	5.47112	9.4432	10.1366	10.3937	3.42051	7.54734	6.21963	10.1682	8.70171	8.2435	5.72734	4.47447	2872	1564	3500	2141	3525	4263	4039	1556	3123	2476	5348	2889	3342	2818	1884
ENSBTAG00000001026.6	0.0237284	0.113528	0.0731569	0.0643348	0	0.030011	0.0425093	0.0690228	0	0.0426031	0.103138	0.0245985	0.0103927	0.0506598	0.0789441	2	12	6	6	0	3	4	8	0	4	13	2	1	6	8
ENSBTAG00000001027.4	810.972	715.827	671.603	697.468	1026.48	989.566	1001.96	915.988	818.843	841.355	815.677	763.926	809.404	730.178	754.783	44337	49200	35752	42149	59414	64249	61235	68874	52558	50982	66833	40335	50624	56211	49572
ENSBTAG00000001028.6	0.0055921	0	0	0	0	0.00472134	0	0	0	0.0099915	0	0.0580383	0.00490866	0	0	1	0	0	0	0	1	0	0	0	2	0	10	1	0	0
ENSBTAG00000001029.5	0.277577	0.0922377	0.273388	0.209045	0.500922	0.477878	0.49731	0.48783	0.404877	0.404836	0.487296	0.851325	0.922031	0.716157	0.721391	24	10	23	20	46	49	48	58	41	39	63	71	91	87	75
ENSBTAG00000001030.6	5.1212	2.6863	5.22726	3.14172	5.61191	6.17142	5.96061	3.18529	4.87562	4.64393	5.64386	4.56604	4.43461	3.84513	3.15698	931	613	924	634	1088	1325	1203	794	1034	948	1533	797	918	981	693
ENSBTAG00000001032.5	0.151255	0	0.098216	0.0287611	0.134688	0.0873323	0.0785029	0.0231592	0.0952822	0.0569994	0.133263	0.140397	0.069824	0.0680713	0	19	0	12	4	18	13	11	4	14	8	25	17	10	12	0
ENSBTAG00000001034.5	20.9097	16.8132	21.9529	20.1235	23.0577	22.1582	23.0726	16.2365	17.9785	18.8775	18.0257	9.55275	9.59279	8.87834	7.28963	1563	1577	1597	1664	1829	1965	1926	1669	1575	1570	2016	689	819	933	655
ENSBTAG00000001035.6	77.3382	58.4679	86.6205	63.0624	60.2391	65.0943	64.7211	44.5902	59.66	58.315	69.9889	55.77	53.8944	47.4228	43.2066	7088	6717	7721	6396	5865	7074	6616	5618	6402	5957	9586	4925	5637	6104	4761
ENSBTAG00000001036.6	47.0707	39.4536	37.4938	35.3812	55.9873	54.6931	55.59	46.3659	46.7594	48.9987	49.9669	46.2198	49.4429	46.1251	51.1279	1927	2036	1496	1600	2420	2663	2548	2611	2253	2213	3073	1830	2321	2665	2513
ENSBTAG00000001037.5	0.721699	0.798981	0.961195	0.851877	1.48021	1.43251	1.5071	1.19291	1.1077	1.13792	1.57042	0.561499	0.654528	0.625244	0.599992	88	122	114	115	192	207	205	200	158	155	286	66	91	107	88
ENSBTAG00000001038.5	260.391	221.55	248.33	260.319	242.185	247.914	244.671	249.604	218.047	245.513	237.24	273.543	256.394	275.099	262.987	6280	6790	5847	6912	6136	7148	6663	8305	6228	6453	8649	6397	7108	9423	7622
ENSBTAG00000001041.6	0	0	0	0	0	0	0	0	0	0	0.0115013	0	0	0.00611978	0	0	0	0	0	0	0	0	0	0	0	2	0	0	1	0
ENSBTAG00000001042.6	8.9033	4.20043	7.91648	5.2879	7.31879	7.64267	8.27718	3.84179	6.81265	6.37785	10.0992	11.1767	9.39646	9.50555	8.74648	195	117	170	128	168	200	204	116	177	152	335	238	238	296	230
ENSBTAG00000001043.6	0.543972	0.268798	0.627509	0.215813	0.80875	0.370989	0.181903	0.592938	0.604828	0.248352	0.180533	0	0	0.0763722	0	16	10	18	7	25	13	6	24	21	8	8	0	0	3	0
ENSBTAG00000001044.6	14.0548	10.6381	16.0411	11.2065	12.2617	12.5564	14.438	9.24125	10.6854	10.8406	13.5682	13.4693	12.2532	11.5088	11.5338	1012	957	1117	887	938	1071	1161	909	899	859	1453	933	1002	1166	999
ENSBTAG00000001049.6	0	0	0	0	0	0.0841191	0.089394	0	0.0423616	0.0926138	0.132744	0	0	0	0	0	0	0	0	0	2	2	0	1	2	4	0	0	0	0
ENSBTAG00000001050.6	12.6224	10.3304	14.0439	10.6924	12.2333	13.9616	11.5626	9.96955	12.1553	10.3265	14.1036	10.2519	10.2386	8.12497	7.78691	462	477	501	432	472	608	474	502	524	416	776	363	430	420	342
ENSBTAG00000001051.6	4.06577	4.58481	4.50158	3.36005	6.11499	4.5808	3.87121	4.11473	3.21056	3.59472	3.87685	3.1715	2.62404	1.62826	1.87	133.616	187.972	148.841	126.305	209.442	179.284	141.586	188.428	124.818	130.154	191.694	97.9581	97.212	73.5802	71.7232
ENSBTAG00000001052.5	0.0864296	0.110041	0.124282	0.0469075	0.114237	0.0291174	0.231998	0.0502757	0.0441868	0.155838	0.173069	0	0	0.0491205	0.115099	5	8	7	3	7	2	15	4	3	10	15	0	0	4	8
ENSBTAG00000001055.6	108.956	92.9409	107.249	102.149	111.379	115.706	119.18	102.989	108.399	103.799	114.899	109.755	98.4088	100.798	93.7782	9056	9688	8674	9394	9830	11406	11059	11771	10554	9609	14282	8800	9338	11773	9371
ENSBTAG00000001057.6	19.302	14.607	19.1831	14.3919	25.5787	24.8334	24.6221	19.0277	20.8727	18.6953	23.8915	20.0018	19.5368	16.6818	16.8063	1375	1306	1330	1134	1933	2099	1959	1864	1743	1481	2547	1375	1590	1671	1439
ENSBTAG00000001058.5	0.0240144	0.0574453	0.0740377	0.162779	0.0452306	0.0911155	0.129061	0.113514	0.235759	0.107804	0.0562023	0.0124472	0.105174	0.0939916	0.0399486	2	6	6	15	4	9	12	13	23	10	7	1	10	11	4
ENSBTAG00000001059.6	15.2282	18.0961	17.2467	14.5258	18.9788	19.641	18.3575	19.9004	17.7228	16.6484	18.1721	18.3672	18.6356	19.0632	20.2936	764	1140	842	802	1006	1168	1029	1369	1040	920	1364	892	1071	1349	1224
ENSBTAG00000001060.4	0.981834	0.562046	1.61728	0.744186	0.691642	0.403382	0.795865	0.564409	0.485432	0.868339	0.608484	0.66145	0.558018	0.777213	0.437416	43	31	69	36	32	21	39	34	25	42	40	28	28	48	23
ENSBTAG00000001061.6	10.1882	6.9927	8.55722	7.80143	13.6034	13.3501	13.6382	9.53942	9.76474	9.52254	11.54	13.3288	11.9054	10.9034	10.0213	989.996	852	808.968	839	1404.99	1538	1478.99	1274.99	1111	1032	1676	1249	1319.98	1488	1171
ENSBTAG00000001062.4	0	0	0	0	0	0	0.564753	0	0	0	0	0	0.549287	0.46908	1.29707	0	0	0	0	0	0	2	0	0	0	0	0	2	2	5
ENSBTAG00000001063.6	2.38803	1.62316	2.98897	1.87775	1.89095	2.18401	2.55447	1.50702	1.64939	2.33475	2.77661	2.90312	1.18965	1.20824	1.18081	91	78	111	79	76	99	109	79	74	98	159	107	52	65	54
ENSBTAG00000001066.6	0	0	0	0	0	0	0	0	0	0.0261659	0	0	0	0	0	0	0	0	0	0	0	0	0	0	1	0	0	0	0	0
ENSBTAG00000001067.5	0.0153098	0.0611414	0.0944451	0.0483956	0.0143882	0.0258406	0.0137257	0.0222695	0.0130901	0.0273981	0.0410097	0.0238252	0.0268591	0.0381863	0.00636355	2	10	12	7	2	4	2	4	2	4	8	3	4	7	1
ENSBTAG00000001068.5	0.847898	0.62365	1.00727	0.845805	1.11944	1.12366	0.947081	0.968974	0.90277	0.800189	1.21534	0.673618	0.607861	0.431132	0.366317	77	71	89	85	108	121	96	121	96	81	165	59	63	55	40
ENSBTAG00000001069.4	13.0178	10.5886	13.5747	10.3861	14.4355	14.9679	15.2486	11.7057	12.461	13.5958	13.9398	6.17051	6.73087	6.3896	5.58838	642	657	652	566	753	877	841	794	722	742	1031	294	380	444	331
ENSBTAG00000001071.6	23.6513	19.3447	23.6001	23.172	24.0888	22.4481	23.5645	22.0513	19.9499	21.4536	23.0911	23.828	22.0328	21.8129	22.9821	1966	2012	1904	2111	2127	2220	2207	2502	1948	1989	2882	1909	2099	2562	2307
ENSBTAG00000001074.5	11.6727	11.56	7.65319	10.0454	13.0508	15.0859	13.7618	11.5626	12.0536	13.2861	12.9979	14.871	12.9782	13.5673	14.3762	201	254	129	191	235	311	267	275	247	248	340	249	259	333	297
ENSBTAG00000001075.3	0.0358328	0	0.0734716	0.0324967	0.102359	0.0901844	0.177884	0.0260354	0	0.182028	0	0.446266	0.231315	0.563907	0.776225	1	0	2	1	3	3	6	1	0	6	0	13	8	24	28
ENSBTAG00000001076.6	0	0	0	0	0.0217219	0	0.00744348	0	0.00709813	0.0223014	0.0111189	0.0239785	0.0145646	0.00591627	0	0	0	0	0	3	0	1	0	1	3	2	3	2	1	0
ENSBTAG00000001077.6	25.3307	18.64	24.9851	18.71	36.6418	38.975	37.6808	25.3279	31.2578	29.7482	34.5248	67.0297	64.0674	53.5082	48.3161	3416	3146	3281	2793	5257	6228	5668	4695	4932	4483	6953	8711	9846	10122	7836
ENSBTAG00000001078.6	1.86194	1.13886	2.4059	1.41957	2.09589	1.75121	2.04411	1.06841	1.8324	1.35364	2.16136	1.16947	1.32571	0.766697	0.845015	218	167	274	184	261	243	267	172	251	177	378	132	177	126	119
ENSBTAG00000001080.6	0.0167743	0.0111861	0.0086277	0.0302768	0.00524281	0.0070853	0.00250896	0.0122013	0.00239456	0.00249217	0.00187529	0	0.0122815	0.00199549	0	6	5	3	12	2	3	1	6	1	1	1	0	5	1	0
ENSBTAG00000001081.6	48.6542	24.1021	40.4632	26.9642	69.525	75.0518	72.7141	35.7862	48.5057	46.6882	62.9794	72.3983	70.0371	50.2296	43.1067	9709	6017	7833	5949	14782	17741	16186	9823	11316	10441	18761	13930	15940	14067	10359
ENSBTAG00000001082.6	0.780908	0.529272	0.724951	0.398965	1.20668	1.06513	1.19088	0.63233	0.655447	0.960366	1.12522	2.26233	1.30097	1.39007	1.07842	44	37	39	23	72	71	75	49	43	60	95	122	83	109	73
ENSBTAG00000001083.5	8.8687	6.60206	8.46905	6.27559	11.7344	11.9396	11.8925	4.89656	8.72821	7.80105	10.2182	9.171	8.42031	8.17193	7.42817	605	560	566	480	838	975	890	467	699	579	1055	588	633	761	579
ENSBTAG00000001084.5	0	0	0	0	0	0	0	0	0	0	0	0	0	0	0	0	0	0	0	0	0	0	0	0	0	0	0	0	0	0
ENSBTAG00000001085.5	6.54367	5.03895	6.45521	5.28188	10.9486	11.0075	11.1768	8.18733	5.1488	5.07968	5.2825	19.6173	19.4359	15.0278	15.1882	476	460	457	425	845	950	908	819	439	411	575	1377	1615	1537	1328
ENSBTAG00000001086.4	260.095	230.285	222.819	230.527	223.4	216.003	228.933	230.252	237.12	251.115	230.116	197.117	189.337	184.169	194.998	8172	9144	6826	7990	7384	8082	8063	9954	8788	8654	10885	5996	6836	8183	7348
ENSBTAG00000001088.5	0	0	0.0370933	0	0	0	0	0	0	0	0.008045	0.0498887	0	0	0	0	0	3	0	0	0	0	0	0	0	1	4	0	0	0
ENSBTAG00000001090.5	0.0917962	0.240397	0.59291	0.20152	0.407754	0.210033	0.211385	0.171653	0.19024	0.23568	0.184076	0.217464	0.27558	0.23322	0.141818	7	23	44	17	33	19	18	18	17	20	21	16	24	25	13
ENSBTAG00000001092.4	5.46532	4.65772	5.35466	5.82643	6.46733	6.9228	6.04017	7.36029	6.64416	6.32509	6.10388	7.57215	7.02896	7.37258	6.82475	137	148	131	161	170	207	170	254	197	173	231	184	203	262	205
ENSBTAG00000001093.6	1.11565	0.864058	1.52344	0.765675	1.11477	1.1343	1.13808	0.96029	1.10594	0.962233	1.29477	1.25674	1.56189	1.3879	1.34712	86	87	119	68	95	108	102	106	102	86	145	94	137	147	130
ENSBTAG00000001094.6	0.0698341	0.184804	0.168907	0.147531	0.0881576	0.332876	0.0832092	0.20308	0.197923	0.0210847	0.202783	0.0481626	0.0609431	0.0825244	0.0969477	3	10	8	7	4	17	4	12	10	1	15	2	3	5	5
ENSBTAG00000001096.4	6.61358	4.7675	6.00565	4.8385	7.74945	7.34396	6.5699	5.93624	6.79354	5.70421	6.70816	8.52596	7.10808	7.44536	8.06853	244	222	217	197	303	323	273	303	295	233	373	305	302	389	356
ENSBTAG00000001097.5	62.4799	65.3561	56.5281	70.7557	87.3372	76.0314	69.6066	85.2058	68.4684	68.7934	62.014	46.6032	46.4665	45.4309	50.9126	1326	1763	1172	1656	1940	1928	1661	2492	1723	1587	1992	960	1139	1370	1295
ENSBTAG00000001098.5	11.6517	11.1144	15.1841	11.6217	14.8976	13.3515	13.3187	10.592	11.2252	12.2121	13.4725	11.8347	11.2979	12.5931	11.549	407	490	517	448	548	555	521	509	462	469	707	400	453	621	484
ENSBTAG00000001099.6	1.11612	0.638012	0.699573	0.871123	1.50253	0.937392	0.691532	0.31545	0.578391	0.623587	0.35018	0.617105	0.701636	0.679902	0.723731	36	26	22	31	51	36	25	14	22	22	17	19	26	31	28
ENSBTAG00000001100.4	0	0	0.0376228	0	0	0	0	0	0	0	0	0	0	0	0	0	0	3	0	0	0	0	0	0	0	0	0	0	0	0
ENSBTAG00000001101.5	0	0.0220092	0	0.0499421	0	0.0582011	0	0	0	0.0496682	0	0	0.0725401	0	0	0	2	0	4	0	5	0	0	0	4	0	0	6	0	0
ENSBTAG00000001102.6	0.89918	0.699349	0.582107	0.937451	1.16389	1.28354	1.11884	1.23649	0.665697	0.794423	1.27767	0.526129	0.871062	0.735455	1.2043	46	45	29	53	63	78	64	87	40	45	98	26	51	53	74
ENSBTAG00000001104.6	5.04161	4.06166	4.74608	4.04057	6.41294	6.33233	6.23208	4.16799	4.58572	4.85892	5.60124	4.55262	4.61051	4.3538	4.87097	182	185	167	161	244	272	252	207	195	193	304	159	191	222	211
ENSBTAG00000001105.6	156.324	141.423	153.703	127.116	190.762	189.589	175.508	147.783	147.442	147.733	162.999	152.075	145.618	150.435	150.093	5957	6796	5708	5348	7667	8594	7489	7747	6615	6201	9334	5605	6365	8093	6864
ENSBTAG00000001107.4	260.38	249.934	275.118	241.147	235.413	238.778	230.403	240.724	225.198	243.997	263.794	164.897	161.343	155.441	156.833	6048	7368	6240	6175	5730	6621	6013	7701	6194	6173	9261	3715	4322	5124	4365
ENSBTAG00000001108.6	10.819	8.30332	10.8481	8.83628	15.1467	16.4069	15.682	10.8565	11.4822	10.1099	13.2476	18.8337	18.3649	16.5433	17.5786	787	758	768	711	1169	1416	1274	1086	979	818	1442	1322	1526	1692	1537
ENSBTAG00000001109.4	179.744	185.914	156.455	184.529	172.393	165.83	171.256	177.249	166.861	175.769	173.313	168.602	188.476	186.777	193.203	1186	1570	1018	1374	1216	1306	1276	1669	1317	1283	1767	1073	1456	1750	1559
ENSBTAG00000001110.6	9.93575	8.96427	9.82978	8.23542	12.2634	11.9579	13.0175	10.1935	10.7677	11.677	11.9385	7.78125	7.36632	7.50359	7.47202	623	706	600	571	815	890	912	879	792	813	1121	471	528	662	563
ENSBTAG00000001112.5	3.699	2.05818	2.27782	2.85072	4.25228	4.00281	4.19697	3.06426	3.32253	2.50256	3.923	2.6872	2.60183	2.26793	2.79483	187	148	142	153	229	278	256	238	230	157	354	151	181	185	179
ENSBTAG00000001113.6	8.76626	7.2074	8.23185	7.9292	9.98536	9.7583	9.81636	7.54212	7.76128	8.24071	10.4258	8.08795	7.21748	7.25999	6.7557	513	530	469	513	619	678	642	607	533	535	914	457	483	598	475
ENSBTAG00000001114.4	9.4802	6.87925	9.92423	7.12935	12.6917	13.4253	12.6923	8.17378	10.4671	9.17785	11.9913	8.93522	7.9488	7.24693	7.45157	1267	1151	1290	1055	1805	2126	1892	1502	1636	1371	2393	1151	1211	1359	1198
ENSBTAG00000001116.6	254.465	237.55	229.956	220.034	359.226	327.241	319.042	342.059	268.766	270.458	262.501	266.025	277.978	252.951	256.762	18816	22055	16558	17995	28193	28710	26359	34780	23290	22258	29059	18977	23489	26302	22831
ENSBTAG00000001117.6	5.52125	3.5827	5.76521	3.90806	7.6218	7.88833	7.15558	3.56145	5.6214	5.33935	6.91867	6.46751	6.33473	5.81651	5.3207	1246	1011	1265	977	1833	2108	1800	1105	1482	1350	2329	1406	1628	1840	1445
ENSBTAG00000001119.5	11.8947	8.71639	13.4146	10.418	11.4928	12.5498	11.518	8.39514	10.9253	11.9535	13.5718	8.67616	7.42768	6.6706	6.74944	1131	1039	1241	1096	1161	1415	1222	1097	1216	1267	1929	796	806	891	772
ENSBTAG00000001120.6	0.211094	0.305636	0.614298	0.25287	0.311798	0.900227	0.848912	0.179071	0.580853	0.62354	0.591568	0.407595	0.652745	0.402705	0.413488	12	23	35	17	21	66	57	15	40	44	53	25	45	36	30
ENSBTAG00000001123.5	15.9537	11.4797	16.9665	11.8572	14.9282	14.2261	14.0186	9.27515	10.8857	12.0202	14.9446	15.6321	12.8081	12.8077	12.5494	664	602	688	545	656	704	653	531	533	552	934	629	611	752	627
ENSBTAG00000001124.5	4.03263	3.37927	3.45932	3.21285	4.33029	4.51892	4.64334	2.84604	3.4641	3.48962	3.77863	2.79101	2.7966	2.86996	2.24301	404	424	335	349	459	535	516	391	406	390	565	268	318	402	270
ENSBTAG00000001125.6	0	0	0	0	0	0	0	0	0	0	0	0	0	0	0	0	0	0	0	0	0	0	0	0	0	0	0	0	0	0
ENSBTAG00000001126.6	12.484	8.6302	13.1562	8.60311	10.9048	12.6277	11.3822	6.5163	10.0407	9.46201	10.4497	8.99034	8.5552	7.98855	7.52137	2093	1818	2153	1603	1952	2515	2132	1504	1976	1783	2615	1453	1637	1883	1509
ENSBTAG00000001128.4	0	0	0	0	0	0	0	0	0	0	0	0	0	0	0	0	0	0	0	0	0	0	0	0	0	0	0	0	0	0
ENSBTAG00000001131.5	5.0736	4.05335	6.6367	4.14207	5.67276	6.50611	6.44231	4.77373	5.2435	5.08729	6.18142	4.9884	4.89394	4.54637	3.87485	655	655	829	594	781	1000	929	847	797	732	1193	621	721	824	602
ENSBTAG00000001132.6	2.36605	1.58764	2.59759	2.0723	1.66482	2.55337	1.67766	1.18489	2.41973	2.06704	2.18163	1.80293	1.84608	1.62742	2.32146	151	129	156	139	109	184	121	98	176	143	197	106	131	142	181
ENSBTAG00000001133.6	2.34781	1.47475	2.61705	1.63948	2.8226	3.11536	2.96474	1.76843	2.4637	2.17429	3.12782	2.36619	2.45526	1.79645	1.54771	709.248	556.81	768.586	548.767	909.264	1114.11	998.14	734.427	869.08	736.543	1408.9	688.417	844.975	760.419	562.779
ENSBTAG00000001134.5	21.7967	13.2003	24.2036	18.6129	27.8204	31.9564	31.7293	20.8876	22.9476	21.6562	27.9795	24.3281	21.2912	16.2118	15.5555	2862	2170	3091	2706	3887	4972	4647	3771	3524	3178	5486	3079	3187	2987	2457
ENSBTAG00000001135.5	0.377431	0.176694	0	0.476688	0.504586	0.377634	1.27046	0.163053	0.0631673	0.1393	0.296732	0.542845	0	0.263971	0.313758	5	3	0	7	7	6	19	3	1	2	6	7	0	5	5
ENSBTAG00000001136.6	0	0	0	0	0.0538215	0.0120282	0.063891	0.0207571	0.0121743	0.0641841	0	0	0.0124923	0	0.0118747	0	0	0	0	4	1	5	2	1	5	0	0	1	0	1
ENSBTAG00000001137.6	593.042	576.983	616.434	589.006	571.239	567.462	551.848	642.243	534.084	555.941	543.888	871.09	862.364	866.434	869.988	12105	14977	12297	13257	12199	13843	12667	18065	12929	12328	16816	17266	20341	25137	21287
ENSBTAG00000001139.6	1.21409	0.884802	1.43591	0.755577	0.915891	0.878737	0.697786	0.349872	1.11401	0.729883	1.07094	0.273144	0.300921	0.244593	0.285812	106	97	122	73	85	91	68	42	114	71	140	23	30	30	30
ENSBTAG00000001140.4	17.6115	13.8139	17.5837	17.7605	22.1238	22.8055	23.9932	24.9279	18.1024	20.974	24.8278	20.1657	21.5125	23.4429	22.4656	465	462	453	517	613	718	711	906	565	605	989	516	654	877	711
ENSBTAG00000001141.6	28.3454	22.2	29.2843	22.005	24.9761	25.1698	25.1762	15.9235	23.7024	23.2001	23.418	20.9721	21.5455	21.3924	19.1771	3480	3413	3497	2991	3262	3662	3448	2688	3404	3182	4294	2482	3016	3686	2832
ENSBTAG00000001142.5	9.43745	6.66284	9.0974	5.6241	9.5365	9.75197	9.70603	5.80227	8.08011	7.53102	9.58181	8.71664	8.73029	8.01047	7.59507	996	881	934	657	1070	1220	1143	842	998	887	1511	887	1051	1187	964
ENSBTAG00000001143.6	26.0723	29.2062	27.0942	30.6559	2.64111	2.21838	2.18909	2.05182	11.1511	6.88255	10.3168	0.703202	0.930314	0.912131	0.655363	2180.11	3062.7	2204.52	2836.29	234.512	220	204.355	235.926	1092.22	641.024	1290.1	56.7213	88.8084	107.176	65.8848
ENSBTAG00000001144.6	153.365	148.201	144.031	155.065	134.378	136.126	133.492	135.523	137.275	140.833	144.941	137.611	134.518	142.306	150.183	2234	2763	2057	2500	2048	2377	2194	2735	2386	2222	3217	1951	2277	2961	2628
ENSBTAG00000001146.5	3.86191	1.56876	5.90815	2.18423	3.43	3.32278	3.44543	1.04856	2.70916	2.58314	3.59354	3.10744	3.1275	2.1905	1.63057	1519	771	2259	952	1439	1547	1510	567	1244	1140	2107	1177	1400	1207	772
ENSBTAG00000001150.3	0	0	0	0	0	0	0.262648	0	0	0	0	0	0	0	0	0	0	0	0	0	0	2	0	0	0	0	0	0	0	0
ENSBTAG00000001151.6	3.57021	2.35463	2.89991	2.55933	4.64036	5.05185	4.88067	3.70124	3.89699	3.79632	4.7039	6.43599	5.82898	5.47166	5.35166	329	272	260	261	454	552	502	469	420	390	648	572	613	708	593
ENSBTAG00000001152.5	0.0655687	0.032056	0.0964397	0.0242412	0.197699	0.0904135	0.0822052	0.0572175	0.0783341	0.141408	0.149014	0.570844	0.493748	0.279864	0.34909	5	3	7	2	16	8	7	6	7	12	17	42	43	30	32
ENSBTAG00000001153.6	1.30042	0.922905	1.21714	0.684275	1.64083	1.6103	1.78133	1.30481	1.60143	1.66239	1.54359	1.06062	1.11171	1.09459	0.808016	151	136	140	87	206	225	233	206	221	213	268	119	148	180	114
ENSBTAG00000001156.6	8.27441	4.15458	6.90803	4.69656	6.87762	7.14162	7.60865	4.43706	6.60265	6.31905	7.16486	16.8428	20.9623	15.1504	15.2127	343	217	279	215	301	352	353	253	322	289	446	675	996	886	757
ENSBTAG00000001160.4	6.19513	4.42349	6.62657	4.66066	5.95537	6.29078	5.83202	4.3485	5.53613	5.36016	6.28437	5.5678	4.98151	4.48882	4.49993	489	438	509	407	499	589	514	472	512	471	742	424	449	498	427
ENSBTAG00000001161.5	42.9029	32.8608	47.9717	41.9953	22.6862	20.5389	20.6374	16.4358	24.0389	26.2851	24.9181	21.0133	20.1749	19.9298	20.512	932	907	1018	1006	516	533	504	492	619	621	819	443	506	615	534
ENSBTAG00000001163.4	0.212881	0.473581	0.721251	0.481703	0.885996	1.37941	0.780303	0.696484	0.778866	0.308034	0.62436	1.10153	0.762187	0.694769	0.531825	10	28	33	25	44	77	41	45	43	16	44	50	41	46	30
ENSBTAG00000001164.6	2.48417	1.55783	3.92004	1.51141	3.07364	3.17988	2.57377	1.71253	2.75504	2.39823	3.45662	2.49931	2.07771	1.68228	1.61483	401.781	314.663	615.138	269.915	529.028	607.689	463.04	379.687	519.794	432.894	832.598	388.594	381.766	381.075	313.795
ENSBTAG00000001165.6	30.214	25.2904	28.6258	25.1947	34.4269	36.4063	37.4717	33.471	31.3588	29.7186	35.5285	27.0108	26.6663	23.5302	24.7332	1423	1497	1308	1308	1714	2037	1972	2169	1735	1545	2506	1227	1435	1557	1399
ENSBTAG00000001166.6	0.332343	0.0527923	0.545887	0.0601699	0.125796	0.279624	0.059413	0.0322164	0.0942298	0.22056	0.250994	0.160478	0.193425	0.0785758	0.0369049	15	3	24	3	6	15	3	2	5	11	17	7	10	5	2
ENSBTAG00000001168.6	16.7571	13.3906	17.4174	12.3833	14.78	14.3102	14.6037	7.18665	13.409	13.1475	14.9165	12.0511	12.3052	11.1947	10.9894	1404	1407	1420	1148	1315	1422	1366	828	1316	1227	1869	974	1177	1318	1107
ENSBTAG00000001171.6	22.249	18.7254	24.5241	21.5866	18.3539	17.905	19.2113	16.8253	18.6344	18.2912	20.4365	17.0675	15.243	14.7325	15.3541	1678	1772	1800	1801	1469	1602	1618	1745	1647	1535	2306	1242	1313	1562	1392
ENSBTAG00000001173.6	0.295057	0.204237	0.460368	0.257326	0.541018	0.596474	0.431356	0.28937	0.442884	0.313387	0.44023	0.471581	0.436838	0.305202	0.264427	89	77	135	86	174	213	145	120	156	106	198	137	150	129	96
ENSBTAG00000001174.6	53.174	46.0571	47.0929	48.1507	39.9516	42.7817	44.0138	42.341	38.5186	43.8131	44.8828	41.0546	33.9523	39.8115	37.0674	1830.74	2001.75	1580.48	1829.48	1448.76	1753	1697.76	2005.48	1562.82	1658	2324.14	1367.76	1342	1936.74	1531.03
ENSBTAG00000001176.6	0	0	0	0	0	0.00807004	0.00857311	0	0	0	0	0	0.0419309	0	0	0	0	0	0	0	1	1	0	0	0	0	0	5	0	0
ENSBTAG00000001178.4	3.85239	2.42705	3.77175	2.77413	3.28769	3.29249	3.14526	1.7799	3.03097	2.53268	3.33135	3.40477	3.41252	2.52187	3.03356	647	510	616	516	588	655	589	411	595	476	835	551	653	594	613
ENSBTAG00000001179.6	0.97379	0.505756	1.29768	0.548959	1.41022	1.79085	1.8305	0.833526	1.33309	1.06317	1.95512	1.15328	0.932351	0.683376	0.552372	413	268	535	258	638	899	865	486	660	506	1236	471	450	406	282
ENSBTAG00000001181.6	15.1615	12.1765	14.189	10.9192	19.3396	20.758	18.2875	13.9237	15.4632	14.0387	16.6564	15.1692	15.4984	14.0684	14.0442	2454	2467	2235	1958	3336	3987	3304	3102	2927	2544	4025	2366	2862	3195	2737
ENSBTAG00000001182.6	166.482	142.024	182.076	153.7	160.648	163.434	146.38	113.337	142.535	140.576	151.786	114.436	108.074	98.7689	99.5003	9082	9740	9673	9263	9279	10580	8926	8500	9131	8516	12416	6046	6750	7590	6521
ENSBTAG00000001183.6	0	0	0	0	0.00792785	0	0.0151176	0	0	0.00754991	0.011291	0	0	0	0	0	0	0	0	1	0	2	0	0	1	2	0	0	0	0
ENSBTAG00000001185.6	5.06836	4.39713	8.09274	4.84974	7.40902	7.09019	7.75824	4.13153	6.0986	4.7827	7.31486	7.08455	5.85232	5.57415	4.96244	542	499	727	532	762	846	820	528	678	509	1085	612	630	715	499
ENSBTAG00000001186.4	0.0166595	0	0.0171124	0	0.0314471	0.126297	0.104356	0.0605683	0.0567934	0.0750587	0.122344	2.2777	1.96698	1.75195	1.77472	1	0	1	0	2	9	7	5	4	5	11	132	135	148	128
ENSBTAG00000001187.4	0.587616	0	0.60081	0	0	0.0446581	0	0	0.0449587	0	0.140874	0	0	0.11258	0	11	0	11	0	0	1	0	0	1	0	4	0	0	3	0
ENSBTAG00000001188.4	2.34694	2.7038	2.73979	3.49971	3.26731	3.23243	3.66025	3.71362	3.15006	2.16703	3.47953	13.3066	12.4104	11.2578	12.2272	102	148	116	168	150	167	178	222	161	104	227	559	618	690	638
ENSBTAG00000001189.6	27.9003	20.7945	30.854	21.1044	31.7147	32.9519	33.108	22.8702	28.7343	27.2812	33.7562	30.997	29.639	23.7136	21.5326	3956	3686	4255	3311	4786	5531	5238	4460	4762	4327	7145	4234	4790	4718	3674
ENSBTAG00000001191.4	3.20104	7.44882	4.2588	6.51075	6.77329	4.00495	1.82457	3.67537	6.75226	2.5917	5.53193	4.38336	2.02282	4.95684	1.19176	11	31	14	25	25	16	7	18	27	10	29	14	8	23	5
ENSBTAG00000001192.6	51.3024	46.012	51.572	47.877	55.0982	59.4886	53.7492	45.0781	51.7365	44.2067	49.9165	54.738	48.8399	50.7374	47.3064	1569	1779	1538	1615	1772	2167	1843	1897	1867	1482	2299	1621	1717	2195	1735
ENSBTAG00000001193.5	6.44482	5.6221	6.39634	5.69825	7.39364	7.12164	6.90911	6.81873	6.12833	6.13964	5.9049	7.18797	6.26755	6.15173	5.86344	554	606	535	542	675	726	663	806	617	588	759	596	615	743	606
ENSBTAG00000001195.6	0.0841998	0.00517562	0.0999012	0.0409405	0.0547526	0.0765429	0.104546	0.0235538	0.0609422	0.0521115	0.164885	0.107537	0.034102	0.120054	0.0592181	13	1	15	7	9	14	18	5	11	9	38	16	6	26	11
ENSBTAG00000001197.6	1.45425	0.795994	1.40368	0.853202	0.618928	0.431259	0.285173	0.406246	0.457629	0.581357	0.466035	0.0757702	0.0505996	0.143891	0.0242108	52	36	51	34	23	21	13	22	19	22	25	3	2	7	1
ENSBTAG00000001198.6	0	0.0690255	0.0893898	0.184235	0	0	0	0	0.0492939	0	0.0772461	0	0.08272	0	0.0484215	0	3	3	7	0	0	0	0	2	0	4	0	3.26959	0	2
ENSBTAG00000001199.5	17.3819	15.1925	19.3143	16.5106	17.1337	14.913	15.9137	14.0002	15.6969	15.7961	17.0983	15.8614	14.2213	14.941	14.6127	1753	1920	1895	1843	1836	1783	1791	1941	1853	1777	2577	1542	1636	2116	1772
ENSBTAG00000001204.5	7.8637	4.60643	8.78626	6.57018	18.5976	19.9495	18.3837	9.76668	11.8421	10.3233	13.6411	33.6259	33.9544	23.5281	20.3125	1597	1170	1735	1478	4024	4798	4162	2727	2810	2348	4133	6579	7854	6699	4964
ENSBTAG00000001206.6	0	0	0	0	0	0	0	0	0	0	0	0	0	0	0	0	0	0	0	0	0	0	0	0	0	0	0	0	0	0
ENSBTAG00000001207.5	51.195	45.3632	47.1798	47.6754	51.6404	50.2875	47.7735	49.1468	48.0946	50.1353	47.9072	65.517	60.4543	63.7397	58.6491	2422	2701	2174	2492	2583	2827	2528	3198	2674	2623	3400	2995	3275	4250	3332
ENSBTAG00000001209.4	3.54328	2.32591	4.26856	2.98537	6.67515	7.90738	6.10359	3.34257	4.70535	3.94907	6.39998	6.36241	6.24815	4.27948	3.24301	685	558	810	628	1365	1808	1298	872	1052	867	1827	1194	1389	1157	750
ENSBTAG00000001212.6	450.288	494.135	422.988	454.07	515.889	452.845	458.715	562.324	446.299	508.535	434.387	453.54	466.68	458.401	521.394	7156	10036	6584	7975	8576	8620	8219	12359	8452	8754	10501	7012	8606	10394	9946
ENSBTAG00000001213.5	0	0	0	0	0	0	0	0	0	0	0	0	0	0	0	0	0	0	0	0	0	0	0	0	0	0	0	0	0	0
ENSBTAG00000001219.6	0.0859325	0.123089	0.105916	0.171002	0.146025	0.0289505	0.0384729	0.0249933	0.0183073	0.0389272	0.0344159	0.0668031	0.176486	0.110353	0.0895976	5	9	6	11	9	2	2	2	1	2	3	3	10	8	5
ENSBTAG00000001221.6	0.0808653	0.0637778	0.455675	0.0733556	0.0771253	0	0.108022	0.117465	0.0683522	0.0370673	0.133877	0	0.0701755	0	0.0674858	2	2	11	2	2	0	3	4	2	1	5	0	2	0	2
ENSBTAG00000001223.6	24.0169	19.7772	23.4999	21.0413	19.5092	18.3131	17.9557	12.4859	17.9695	16.8993	20.0647	17.7247	15.7641	15.4696	16.1596	1088	1128	1037	1053	934	986	910	778	957	846	1364	776	818	988	879
ENSBTAG00000001224.5	3.56987	3.04534	3.60176	2.36673	3.65515	4.02927	3.85536	3.21443	3.66837	3.43972	4.00239	2.57073	2.53069	2.43124	2.15372	624	666	612	458	680	834	751	772	749	673	1044	433	504	596	453
ENSBTAG00000001225.4	21.8374	18.4473	22.5203	19.5069	26.0391	26.5244	27.4457	18.9882	22.506	21.5936	24.895	25.648	25.8564	23.6506	25.6868	2111	2235	2118	2087	2675	3040	2961	2524	2547	2328	3597	2391	2852	3211	2986
ENSBTAG00000001228.5	8.4409	4.73888	4.5582	4.78147	8.19893	5.52715	7.75795	4.7172	7.22521	8.90708	6.39731	9.68496	8.13171	7.17067	7.49409	79	57	42	50	81	62	82	62	81	91	92	88	89	96	85
ENSBTAG00000001229.5	25.1757	18.1591	33.0379	23.0599	16.5981	17.0719	17.2337	11.1654	17.5575	17.1138	20.0821	16.2298	13.7079	12.2936	12.6252	972	884	1243	983	676	784	745	593	798	728	1165	606	607	670	585
ENSBTAG00000001231.4	0.0538603	0.0676009	0.134486	0.0347465	0.0361564	0.0649336	0.0551849	0.100729	0.0460508	0.0956514	0.0206102	0.0159651	0.0269971	0.0109664	0.0255854	7	11	17	5	5	10	8	18	7	14	4	2	4	2	4
ENSBTAG00000001233.6	4.20081	2.7379	2.74319	2.2398	1.44598	2.24417	2.19804	1.1851	1.5556	2.26533	2.66753	3.32288	2.46836	2.62533	2.65435	100.384	83	64	59	36.2142	64	59	39	44	59	96.3077	77	68	89	76
ENSBTAG00000001235.6	0.589165	0.809741	0.325661	0.63595	0.0857926	0.171573	0.283539	0.131796	0.30834	0.615455	0.286855	0.281338	0.0593377	0.224981	0.226481	26	45	14	31	4	9	14	8	16	30	19	12	3	14	12
ENSBTAG00000001241.5	0.81157	0.644328	1.14248	0.461864	0.417106	0.429118	0.538771	0.556306	0.197161	0.462032	0.262587	0.575718	0.222598	0.197296	0.366968	35	35	48	22	19	22	26	33	10	22	17	24	11	12	19
ENSBTAG00000001242.3	0.254474	0.0675809	0.246934	0.204504	0.0266544	0.0834033	0	0	0.0241194	0.038142	0.0472324	0.102548	0.136121	0.0904829	0.0352865	18	6	17	16	2	7	0	0	2	3	5	7	11	9	3
ENSBTAG00000001243.5	0.969428	0.465579	0.375701	0.231668	0.621965	0.723896	0.539964	0.359086	0.607612	0.44558	0.537007	1.85607	2.04653	1.6757	2.13164	53	32	20	14	36	47	33	27	39	27	44	98	128	129	140
ENSBTAG00000001244.6	49.8773	39.0392	41.6948	41.248	83.1653	75.9688	82.9714	61.5197	47.0405	44.2925	45.0352	371.304	403.775	343.741	332.049	3962	3890	3223	3625	7013	7158	7359	6720	4378	3917	5351	28455	36624	38377	31709
ENSBTAG00000001246.6	109.856	91.8459	111.305	100.646	116.591	113.728	112.664	96.3015	99.6559	93.9463	104.905	194.985	195.165	180.335	170.262	17089	17880	16839	17338	19312	20958	19544	20598	18124	16349	24359	29231	34597	39350	31867
ENSBTAG00000001247.4	0	0	0	0	0	0	0	0	0.0821807	0	0	0.202615	0	0	0	0	0	0	0	0	0	0	0	1	0	0	2	0	0	0
ENSBTAG00000001249.6	0.904797	0.855425	0.449125	0.846351	0.304843	0.367843	0.364707	0.116902	0.538145	0.34524	0.329878	0.299034	0.203377	0.123932	0.121647	31	37	15	32	11	15	14	5	21	13	17	9	8	6	5
ENSBTAG00000001250.6	9.53935	4.67813	13.8789	6.84302	6.09518	6.98279	6.28171	3.35717	5.39187	6.44316	8.09934	7.08733	6.05884	4.31039	3.32439	557	341	785	441	377	485	410	268	370	416	710	399	406	354	232
ENSBTAG00000001252.6	1.5908	0.479692	2.22339	0.881523	1.57877	1.37571	1.34358	0.397291	1.04623	1.26929	1.43587	1.42869	1.46449	0.877284	0.706611	689	260	933	423	724	705	649	231	528	617	927	595	722	529	369
ENSBTAG00000001254.4	30.1622	25.1623	32.928	26.919	28.5022	30.2338	27.4974	18.7506	23.7039	25.1929	28.3724	26.7573	21.2774	22.7712	20.1807	678	723	716	668	672	809	697	576	632	617	953	580	551	724	545
ENSBTAG00000001255.4	0	0	0	0	0	0	0	0	0	0	0	0	0	0	0	0	0	0	0	0	0	0	0	0	0	0	0	0	0	0
ENSBTAG00000001257.5	0.749201	0.394042	0.74799	0.435739	1.23606	1.38528	1.09835	0.829255	0.866534	0.813862	0.986663	1.48371	1.38453	1.42969	1.16083	135	89	130	88	237	296	222	206	183	164	266	257	284	360	253
ENSBTAG00000001258.3	64.5346	59.9639	47.8812	55.6796	67.8715	70.537	71.3903	52.8844	61.6617	66.079	62.4882	79.0613	78.2407	86.867	87.885	729	869	531	699	804	955	910	833	833	810	1080	868	1030	1403	1197
ENSBTAG00000001260.6	18.6392	14.4397	20.4087	16.0873	21.3517	18.6004	22.0632	14.8923	18.7273	19.3597	21.6613	22.844	23.447	19.556	16.9447	361.36	356.415	386.883	344.082	432.974	431.203	481.34	398.238	431.132	407.422	636.6	430.171	525.74	539.399	393.895
ENSBTAG00000001265.6	0	0	0	0	0	0	0	0	0	0	0	0	0	0	0	0	0	0	0	0	0	0	0	0	0	0	0	0	0	0
ENSBTAG00000001269.5	74.7497	61.9977	68.4082	60.6554	85.9683	93.0714	91.0049	64.0103	67.1234	71.6998	77.5079	70.9492	60.3203	59.0534	59.6506	2911	3044	2596	2608	3532	4311	3968	3429	3077	3077	4535	2672	2694	3246	2788
ENSBTAG00000001271.6	0.182427	0.152294	0.0426252	0.110931	0.148111	0.0909611	0.0677194	0.0603074	0.163031	0.267243	0.183208	0.107757	0.116356	0.0531727	0.070684	22	23	5	14	19	13	8	10	23	36	33	12	16	9	10
ENSBTAG00000001273.6	2.76013	1.87026	2.92978	1.79173	0.621217	0.891184	1.03228	0.596696	1.74087	1.60314	1.94291	0.065996	0.0502295	0.0498751	0.010572	434	368	448	312	104	166	181	129	320	282	456	10	9	11	2
ENSBTAG00000001274.6	1.06745	0.918442	1.25563	0.805261	0.694482	0.430345	0.750045	0.226354	1.00078	0.543424	0.577935	0.897405	0.679487	0.615156	0.833459	48	52	55	40	33	23	27	14	39	27	39	39	35	39	45
ENSBTAG00000001279.4	0.168629	0.051696	0.453192	0.0469008	0.317753	0.174956	0.313646	0.160358	0.354231	0.256406	0.346833	0.537775	0.261244	0.332207	0.129486	13	5	34	4	26	16	27	17	32	22	40	40	23	36	12
ENSBTAG00000001280.6	6.23421	4.81978	7.38606	5.13497	6.32682	6.85054	6.45476	4.02924	5.73515	5.49789	6.82686	5.65863	5.03472	4.60616	4.24239	611	592	703	557	659	796	706	543	658	601	1000	534	563	634	500
ENSBTAG00000001282.7	5.04478	3.10155	5.50294	3.32373	6.7699	6.69285	5.58759	3.17083	4.95013	3.14021	6.21924	6.26712	5.49475	4.86071	3.91937	1185	936	1301	845	1596	1962	1650	818	1340	1019	2153	1279	1309	1454	1109
ENSBTAG00000001283.6	7.595	5.42032	7.4534	5.90071	9.24044	9.22098	8.39442	4.53054	7.70103	6.95817	8.26347	9.92505	9.47976	8.3337	8.18882	1689	1508	1611	1454	2189	2425	2078	1383	2000	1731	2741	2125	2401	2595	2190
ENSBTAG00000001286.5	0.0215469	0	0.0221463	0.0870538	0.0300925	0.0181721	0.00965249	0.0235046	0.00920121	0.0193268	0.0713012	0.0558538	0.0280199	0.0379401	0.0358383	2	0	2	9	3	2	1	3	1	2	10	5	3	5	4
ENSBTAG00000001287.6	0.334372	0.277479	0.291378	0.152013	0.233661	0.25375	0.239316	0.167108	0.0963369	0.197529	0.230223	0.198846	0.114371	0.0883347	0.18766	23	21	17	11	22	24	21	12	10	15	23	17	9	11	20
ENSBTAG00000001288.6	0.0557583	0.0222134	0.0143226	0	0.0131395	0.023497	0.012481	0.0202732	0	0	0	0.0144453	0	0.0297408	0	4	2	1	0	1	2	1	2	0	0	0	1	0	3	0
ENSBTAG00000001289.3	128.219	123.665	132.989	115.983	128.352	121.871	131.916	135.824	110.633	117.822	122.746	119.735	120.941	122.123	123.574	1910	2357	1942	1912	2001	2176	2217	2802	1966	1901	2785	1736	2093	2598	2211
ENSBTAG00000001290.6	1.32171	1.32822	1.20492	0.941375	1.82428	2.07363	2.02552	1.21334	1.46446	0.788939	1.62148	1.74549	1.74845	1.54966	1.49872	80	101	71	63	117	149	137	101	104	53	147	102	121	132	109
ENSBTAG00000001291.6	1.66052	0.67823	1.0777	0.972983	1.50362	1.29378	1.0254	0.550331	0.7264	0.885536	1.23576	1.08604	0.873399	1.03846	0.915443	68	35	43	44	65	63	47	31	35	40	76	43	41	60	45
ENSBTAG00000001292.6	0.0193809	0	0.00996113	0	0.00911586	0	0.0347364	0.0281898	0	0	0.0324242	0	0	0	0	2	0	1	0	1	0	4	4	0	0	5	0	0	0	0
ENSBTAG00000001293.6	0.204327	0.127661	0.191787	0.144452	0.267324	0.314803	0.238876	0.27782	0.204996	0.175048	0.237867	0.0829313	0.0856854	0.12024	0.103408	23	18	21	18	32	42	30	43	27	22	40	9	11	19	14
ENSBTAG00000001294.6	27.4897	17.5339	34.221	21.6005	20.2509	22.5156	21.4856	14.8849	19.08	18.2781	26.2133	26.0964	20.8161	19.0879	15.4576	2662	2128	3224	2315	2084	2585	2322	1982	2163	1974	3794	2437	2300	2596	1800
ENSBTAG00000001295.6	1.0085	0.529801	1.31481	0.807439	1.45018	1.8649	1.62787	0.791999	1.25726	0.999886	1.79361	1.13732	0.823686	0.740587	0.539438	250	164	317	221	382	546	449	269	364	278	662	272	232	257	161
ENSBTAG00000001296.3	321.564	361.644	316.047	345.343	263.66	270.215	247.807	268.123	281.182	274.1	265.968	287.273	299.007	302.215	329.848	3581	5166	3455	4273	3079	3606	3113	4164	3745	3313	4532	3108	3880	4811	4430
ENSBTAG00000001297.4	0	0	0	0	0	0	0	0	0	0	0	0	0	0	0	0	0	0	0	0	0	0	0	0	0	0	0	0	0	0
ENSBTAG00000001298.4	6.62238	5.39376	8.26199	4.32804	6.31779	6.76016	6.91802	5.60939	5.2143	6.00178	6.49145	11.7059	9.01931	10.579	9.71089	382	391	464	276	386	463	446	445	353	384	561	652	595	859	673
ENSBTAG00000001299.5	1.27574	0.893159	1.72507	0.77743	1.10804	1.77095	1.98754	1.05504	1.4623	1.73572	1.84838	1.1782	0.824697	0.746809	1.14998	73	64	96	49	67	120	127	83	98	110	158	65	54	60	79
ENSBTAG00000001301.4	27.8017	20.544	36.1747	24.4868	21.3935	24.0228	20.7822	13.2049	21.171	17.6725	22.0467	12.2372	13.3156	10.7583	9.75303	2655	2459	3361	2588	2171	2720	2215	1734	2367	1882	3147	1127	1451	1443	1120
ENSBTAG00000001302.4	36.606	37.7375	36.3279	38.441	33.7206	37.1402	39.8465	40.6531	38.0091	38.2987	36.1593	32.3076	35.8303	37.303	35.0866	600	790	583	696	578	729	736	921	742	680	901	515	681	872	690
ENSBTAG00000001303.3	227.029	204.024	185.08	164.338	167.847	167.161	177.204	151.789	165.069	192.423	205.068	283.57	264.705	261.802	275.903	3985	4568	3179	3184	3081	3512	3504	3679	3447	3662	5466	4839	5383	6548	5809
ENSBTAG00000001305.6	0.048596	0.0474671	0.133236	0.0243553	0.0405524	0.0638213	0.0387429	0.0235448	0.0277255	0.0337569	0.0578618	0.0504371	0.0237021	0.0385114	0.0134603	9	11	24	5	8	14	8	6	6	7	16	9	5	10	3
ENSBTAG00000001306.6	18.19	14.0845	17.3055	15.4603	10.3018	10.6518	10.8969	11.5106	11.0933	11.7109	12.8321	12.9169	13.4443	13.0341	14.3041	383	377	356	359	227	268	258	334	277	268	409	264	327	390	361
ENSBTAG00000001308.6	0.050489	0	0	0	0	0	0	0.0183521	0	0.0229013	0	0.0522125	0.110081	0.0536634	0.126197	2	0	0	0	0	0	0	1	0	1	0	2	5	3	6
ENSBTAG00000001310.6	0	0	0	0	0	0	0	0	0	0	0.015506	0.0722439	0.0203144	0	0	0	0	0	0	0	0	0	0	0	0	1	3	1	0	0
ENSBTAG00000001311.4	262.298	239.315	267.201	240.835	271.459	272.627	268.914	241.632	252.916	259.481	272.512	245.823	239.322	244.397	257.796	8592	9902	8533	8704	9359	10632	9872	10890	9768	9332	13433	7794	9005	11317	10129
ENSBTAG00000001314.4	24.9375	20.1099	23.4867	22.0151	24.1955	24.4649	24.3948	19.901	22.7253	22.3575	24.0497	23.778	20.8184	22.7471	21.0924	1693	1714	1552	1653	1742	1971	1850	1858	1809	1687	2444	1558	1615	2172	1721
ENSBTAG00000001315.6	0.0590646	0.105854	0.0303411	0	0.0556961	0	0.0132188	0.0107374	0	0	0.0295934	0	0.0258446	0	0	4	9	2	0	4	0	1	1	0	0	3	0	2	0	0
ENSBTAG00000001320.6	6.30627	4.07244	7.46277	6.08592	8.25675	8.49953	7.71762	5.91766	6.99057	5.67315	8.19504	7.04813	5.41962	5.25677	4.4918	789	638	908	843	1099	1260	1077	1018	1023	793	1531	850	773	923	676
ENSBTAG00000001321.4	0.0341927	0	0	0	0	0	0	0	0	0	0	0	0	0	0.0285171	1	0	0	0	0	0	0	0	0	0	0	0	0	0	1
ENSBTAG00000001322.6	0	0.0123374	0	0	0	0	0	0.0112661	0	0	0	0	0	0	0.0386778	0	1	0	0	0	0	0	1	0	0	0	0	0	0	3
ENSBTAG00000001323.6	4.69575	2.99003	6.33442	3.77858	5.64965	5.54874	5.53011	3.28781	4.33355	3.67308	5.09815	3.52694	3.69563	2.92744	2.41187	670	534	879	597	858	938	880	645	723	586	1086	485	601	586	414
ENSBTAG00000001324.5	0.129749	0.15526	0.111132	0.0977032	0.122121	0.155021	0.251871	0.157264	0.073875	0.155178	0.115727	0.852044	0.54953	0.515729	0.602466	12	18	10	10	12	17	26	20	8	16	16	76	58	67	67
ENSBTAG00000001325.5	0.120316	0	0.0628863	0.014346	0.0386057	0.0515498	0.0851894	0.0115351	0.0173761	0.0940432	0.031781	0.063393	0.0832662	0.0805043	0.0509969	7	0	3	1	2	3	5	1	1	6	3	3	6	6	3
ENSBTAG00000001326.6	0	0	0	0	0	0	0	0.0292815	0	0	0.00673519	0	0	0.0143353	0	0	0	0	0	0	0	0	4	0	0	1	0	0	2	0
ENSBTAG00000001328.5	22.0064	17.1436	28.4163	19.9566	25.329	25.6122	25.9684	21.3226	22.3078	20.0212	26.9663	21.7449	17.134	16.175	15.5019	704	679	867	694	835	957	914	915	836	689	1291	653	627	719	583
ENSBTAG00000001329.6	81.4832	73.594	67.4605	62.2406	74.8427	72.6748	71.9973	68.6373	68.4623	75.0324	67.743	78.0095	71.6453	77.0112	77.4566	6070	6882	4890	5132	5927	6432	6001	7045	5980	6226	7562	5619	6111	8085	6955
ENSBTAG00000001331.6	0	0	0	0	0.0135204	0.0120858	0	0	0	0	0.00958182	0.0148601	0	0	0	0	0	0	0	1	1	0	0	0	0	1	1	0	0	0
ENSBTAG00000001332.6	45.5685	32.0049	45.8964	34.2538	78.8798	84.9531	77.0868	48.7816	60.2257	57.4955	64.5415	86.2912	85.7315	69.9285	63.6083	7292	6409	7147	6072	13446	16101	13753	10743	11260	10298	15410	13318	15631	15697	12246
ENSBTAG00000001333.5	3.01899	2.23238	3.17598	2.25941	3.67715	3.60325	3.50462	3.31926	2.58735	2.16995	2.68553	5.56793	7.09248	5.4438	6.91063	209	194	214	173	270	296	271	316	210	167	278	372	561	530	575
ENSBTAG00000001335.5	5.62054	4.94477	5.20697	4.64662	6.30326	5.73032	5.22549	3.53403	5.3856	5.41998	5.50491	4.64476	3.88441	4.35723	4.17702	517	567	466	473	616	625	536	447	579	554	759	414	409	563	462
ENSBTAG00000001336.5	0	0	0	0	0	0.0704916	0	0	0	0	0	0	0	0	0	0	0	0	0	0	3	0	0	0	0	0	0	0	0	0
ENSBTAG00000001338.6	0	0.0355872	0	0.081132	0.0848175	0.0188503	0.0400521	0.0162893	0	0	0	0	0	0	0	0	2	0	4	4	1	2	1	0	0	0	0	0	0	0
ENSBTAG00000001342.4	116.404	107.532	139.764	130.919	100.547	96.2823	104.916	89.9666	94.9816	100.209	109.11	117.016	98.5764	104.797	106.135	1340	1601	1581	1647	1217	1320	1341	1462	1315	1248	1890	1308	1326	1711	1474
ENSBTAG00000001343.6	2.02329	1.81429	2.05454	1.98484	3.009	3.40055	3.003	1.99618	2.47382	1.59603	3.05347	1.60855	0.94539	1.31159	1.43392	244	274	241	265	386	486	404	331	349	215	550	187	130	222	208
ENSBTAG00000001344.4	0	0.0714251	0	0.136253	0	0	0	0	0	0	0	0	0	0.0212728	0	0	3	0	5	0	0	0	0	0	0	0	0	0	1	0
ENSBTAG00000001346.6	0.516445	0.384538	0.300243	0.512303	0.644666	0.407915	0.327976	0.690478	0.312364	0.465364	0.467132	0.62119	0.554939	0.643628	0.513004	31	29	17	34	41	29.0684	22	57	22	31	42	36	37	54	37
ENSBTAG00000001348.5	49.8871	37.5947	41.501	38.0637	43.8253	38.7647	41.2943	28.4466	35.7945	41.1441	42.1672	37.5835	42.7445	37.8181	44.3091	768	740	626	648	706	715	717	606	657	686	988	563	764	831	819
ENSBTAG00000001349.6	62.5283	40.9978	69.2393	47.9652	77.1448	81.6853	79.5432	51.9254	65.7641	63.2189	77.8315	72.4993	69.6701	53.9189	46.7585	10572	8674	11318	8984	13892	16360	14969	12051	12966	11962	19632	11806	13395	12728	9512
ENSBTAG00000001350.4	0	0	0.143404	0.325265	0.13664	0	0.0641613	0	0	0	0	0	0	0	0	0	0	2.1631	5.53734	2.2012	0	1.11404	0	0	0	0	0	0	0	0
ENSBTAG00000001352.6	40.3542	29.3844	35.5032	29.2856	41.0752	43.461	39.934	37.5141	37.3366	38.0346	41.973	40.296	38.2132	38.976	37.5899	1872	1752	1574	1484	2050	2462	2116	2429	2040	1941	2919	1819	2063	2571	2128
ENSBTAG00000001353.5	48.9288	40.1954	45.0074	38.541	42.4675	43.1092	43.4529	38.526	39.2277	38.7996	46.9426	44.4367	39.6969	37.7587	36.3044	3551	3661	3179	3094	3270	3712	3522	3845	3337	3132	5098	3112	3291	3853	3167
ENSBTAG00000001354.5	1.69323	0.548797	2.19721	1.41523	1.7927	2.28493	1.76364	1.0082	1.59989	1.21483	1.98942	1.30583	1.2149	0.934273	0.862469	160	65	202	148	180	256	186	131	177	128	281	119	131	124	98
ENSBTAG00000001356.5	13.1721	8.67956	12.0161	9.84776	11.0662	11.4756	11.2021	6.69087	10.8798	11.2983	11.1124	10.7208	9.4593	9.25614	8.49182	2091	1723	1855	1729	1870	2158	1982	1460	2019	2006	2633	1640	1710	2060	1621
ENSBTAG00000001359.6	0	0	0	0.0698346	0.0182337	0.016244	0.017257	0.014029	0	0	0.0386105	0.0799013	0.202326	0	0.0642548	0	0	0	4	1	1	1	1	0	0	3	4	12	0	4
ENSBTAG00000001360.5	3843.17	4428.44	3875.35	4476.94	3177.41	3093.55	3201.5	3958.41	3374.4	3277.68	3281.68	3427.8	3601.64	3735.92	3732.81	38461	56008	37647	49292	33857	36664	35565	54520	40167	37497	50296	33634	42074	53642	46255
ENSBTAG00000001364.6	4.52176	5.29532	4.32284	4.84037	6.0818	6.04997	4.94171	5.11409	6.27869	5.89836	6.20581	5.30077	4.96681	5.93416	4.82022	133	197	124	157	188	212	163	207	218	190	275	151	168	247	170
ENSBTAG00000001368.5	72.5181	63.0844	65.103	62.4863	22.6079	21.4677	23.1524	19.1185	45.4455	34.5855	42.4546	12.9836	14.1517	11.3598	10.6562	5627	6141	4916	5364	1862	1976	2006	2040	4132	2987	4928	972	1254	1239	994
ENSBTAG00000001374.6	0.621724	0.367994	0.238918	0.387717	0.851934	0.586475	0.623071	0.310505	0.591508	0.427099	0.180235	0.561262	0.775952	0.356419	1.00509	16	12	6	11	23	18	18	11	18	12	7	14	23	13	31
ENSBTAG00000001376.6	0.915014	0.924539	0.741612	0.465968	1.01991	0.988642	0.81945	0.618539	0.615912	0.972608	1.21471	0.734668	0.947962	1.00854	0.921968	71	90	56	40	84	91	71	66	56	84	141	55	84	110	86
ENSBTAG00000001382.5	0.00837348	0	0.0258257	0.015127	0.0629767	0.014131	0.0150119	0.0304494	0.0286305	0.02249	0.00560605	0	0.00734336	0.00596587	0	1	0	3	2	8	2	2	5	4	3	1	0	1	1	0
ENSBTAG00000001385.5	3.43475	2.612	3.06095	3.38243	2.99737	2.76168	3.50631	2.06632	3.21539	2.59083	3.38855	4.50745	3.55904	3.01329	3.29325	301	287	261	328	279	287	343	249	330	253	444	381	356	371	347
ENSBTAG00000001387.6	12.3001	8.91405	13.9943	10.5659	13.6952	14.6468	12.521	10.9536	12.2015	12.3969	14.7271	12.3062	11.0612	11.3066	10.79	505	452	549	499	561	713	604	568	661	569	923	479	547	609	530
ENSBTAG00000001390.5	14.8736	12.6136	11.4561	11.7759	24.1611	21.2418	20.6439	18.1365	15.9818	17.7396	17.1826	38.4034	37.1401	34.7352	36.1052	629	672	472	550	1079	1068	977	1055	795	828	1091	1570	1800	2072	1833
ENSBTAG00000001391.6	1.84603	1.13497	1.92293	1.53368	1.72294	2.61541	2.03158	1.33677	1.4881	1.10651	2.42629	2.56987	1.79037	1.56182	1.56243	146	110	147	135	145	244	181	143	136	96	286	197	158	175	150
ENSBTAG00000001392.5	0	0	0	0	0	0	0	0	0	0	0	0	0	0	0	0	0	0	0	0	0	0	0	0	0	0	0	0	0	0
ENSBTAG00000001393.6	5.84854	4.59715	5.44741	4.45683	5.12617	5.85532	4.85467	4.08857	4.63707	4.45924	5.50392	4.56882	3.4745	4.12822	3.90352	491	484	445	414	457	583	455	472	456	417	691	370	333	487	394
ENSBTAG00000001394.6	265.795	237.779	235.942	249.895	269.641	270.106	263.32	270.421	232.798	254.131	243.282	291.987	301.093	283.876	296.429	6396	7258	5543	6629	6801	7756	7117	8961	6630	6666	8844	6813	8352	9690	8547
ENSBTAG00000001395.3	6.44802	5.36098	8.64101	4.26373	4.32951	4.36847	4.1998	1.499	4.23927	3.91095	4.49959	8.46448	6.40085	7.33846	7.52955	222	233	290	162	157	179	162	71	172	148	233	282	253	357	311
ENSBTAG00000001396.6	2.68602	1.6838	3.24948	1.88556	3.55572	4.51383	3.85681	1.92347	3.1209	2.86263	3.90567	1.31553	1.41341	1.01193	0.771259	695	540	811	540	972	1374	1110	672	939	826	1499	327	412	362	234
ENSBTAG00000001397.6	0	0	0	0	0	0	0	0	0	0	0	0	0	0	0	0	0	0	0	0	0	0	0	0	0	0	0	0	0	0
ENSBTAG00000001398.6	64.8444	45.7719	62.7247	44.4665	68.6553	68.7836	69.0624	43.1678	55.0259	54.269	62.3999	69.8007	71.3907	65.1103	63.5302	10314	9107	9699	7827	11621	12951	12246	9438	10225	9649	14800	10693	12926	14512	12146
ENSBTAG00000001400.6	29.0606	21.6495	23.0805	21.0262	31.7728	31.8937	31.7091	22.7065	25.6221	27.062	29.2348	28.7002	26.9305	27.2301	26.4654	1892	1772	1462	1513	2194	2466	2308	2035.16	1958	1960.19	2851	1804	2007	2497	2074
ENSBTAG00000001401.6	0	0	0	0.00814637	0.00848045	0.0304328	0.0161649	0	0	0	0	0.0187068	0.00790677	0.0128472	0.00749786	0	0	0	1	1	4	2	0	0	0	0	2	1	2	1
ENSBTAG00000001403.7	8.35952	5.72188	9.15086	6.90226	12.0308	11.3717	11.8048	6.23419	8.40043	8.8012	9.69163	10.8633	9.37642	8.88168	9.04086	706	606	752	645	1079	1139	1113	724	831	828	1224	885	904	1054	918
ENSBTAG00000001404.5	0	0	0	0	0	0	0	0	0	0	0	0	0	0	0	0	0	0	0	0	0	0	0	0	0	0	0	0	0	0
ENSBTAG00000001405.3	6.10447	4.47888	5.03547	4.03728	6.39991	6.49934	7.23041	3.66225	5.47457	5.48821	5.80105	5.03247	5.53743	5.1137	5.0676	537	494	431	393	598	678	710	443	564	538	763	427	556	632	536
ENSBTAG00000001406.6	0.0245195	0	0.0503305	0.066613	0.116143	0	0.020026	0	0.0190562	0.0811215	0.0489784	0.10144	0.213891	0.143016	0.0746423	1	0	2	3	5	0	1	0	1	4	3	4	10	9	4
ENSBTAG00000001407.4	55.2916	50.9569	50.4375	48.7432	56.6911	55.3929	54.5403	55.3928	54.0456	58.542	53.9555	50.9559	53.3738	51.3366	53.0752	943	1109	842	918	1011	1131	1048	1305	1097	1082	1398	845	1055	1248	1086
ENSBTAG00000001408.4	59.5878	57.7733	61.1113	60.0037	68.2776	66.6183	70.5988	58.8943	64.0094	66.3826	62.6799	112.6	104.007	119.088	120.668	731	909	736	817	878	980	978	1005	939	883	1175	1344	1486	2089	1783
ENSBTAG00000001410.6	1.36888	0.615884	1.32324	1.08915	1.95537	1.82964	1.67037	0.914298	1.74956	1.38337	1.9519	1.40058	1.9155	1.30228	0.995701	168	92	170	143	262	265	237	160	259	197	349	178	277	240	147
ENSBTAG00000001412.5	3.5615	3.28201	3.38913	3.30592	2.13693	2.98867	2.2462	2.25087	2.30048	2.4747	3.0097	2.3094	2.09617	3.07466	2.40363	100	117	93	102	63	100	71	87	76	76	127	63	68	122	81
ENSBTAG00000001414.5	61.7141	45.3588	72.2686	45.748	40.3694	37.7607	39.8426	18.3048	26.4972	34.9966	31.165	63.4497	66.7845	65.8061	70.044	2424	2246	2766	1984	1673	1764	1752	989	1225	1515	1839	2410	3008	3648	3302
ENSBTAG00000001415.5	7.9606	6.4989	9.02517	8.32167	9.11725	11.0818	10.2685	8.92629	9.6337	9.17137	9.64835	6.88957	6.33621	5.39363	6.18902	369	387	420	426	457	624	530	574	538	475	682	315	339	360	344
ENSBTAG00000001416.5	0	0	0	0	0	0	0	0	0	0	0.0105937	0	0	0	0	0	0	0	0	0	0	0	0	0	0	1	0	0	0	0
ENSBTAG00000001417.5	0	0	0	0	0	0	0	0	0	0	0	0	0	0	0	0	0	0	0	0	0	0	0	0	0	0	0	0	0	0
ENSBTAG00000001419.5	52.6236	40.257	51.9806	44.8037	56.58	56.1782	56.6713	48.2534	55.3882	50.0483	55.2245	60.4618	55.6817	49.1566	53.3694	1823.28	1751.48	1757.27	1709.45	2063.27	2312.69	2203	2285.63	2252.99	1897.49	2878.42	2018.54	2206.98	2390.06	2205.55
ENSBTAG00000001420.6	58.7875	52.6273	53.0385	45.7935	61.6093	57.6561	57.6258	57.9375	51.1778	58.6285	54.2982	51.3611	54.3392	46.436	45.9573	3066	3453	2701	2638	3405	3583	3376	4144	3145	3386	4255	2600	3250	3427	2900
ENSBTAG00000001423.6	0.0985165	0	0	0	0	0	0	0	0	0	0	0	0	0	0	1.30509	0	0	0	0	0	0	0	0	0	0	0	0	0	0
ENSBTAG00000001424.6	3.56832	2.92639	3.20252	3.45193	4.88766	4.50009	4.92252	3.73899	4.12411	3.66982	4.09558	3.66667	3.05205	3.39338	2.99085	699	717	610	749	1020	1044	1075	1007	944	805	1197	692	681	932	705
ENSBTAG00000001425.7	14.1977	7.50999	15.0399	9.3303	18.1027	17.2161	17.4932	8.67012	13.8068	12.8848	16.3475	16.8779	15.1822	13.217	12.1054	1983	1313	2043	1443	2691	2849	2725	1665	2255	2012	3409	2272	2417	2590	2034
ENSBTAG00000001429.5	0.399513	0.359543	0.423778	0.372775	0.473528	0.738766	0.738659	0.477962	0.703899	0.625248	0.809807	0.561019	0.259561	0.119191	0.235852	31	35	32	32	39	68	64	51	64	54	94	42	23	13	22
ENSBTAG00000001432.6	0	0	0	0	0	0	0	0	0	0	0	0	0	0	0	0	0	0	0	0	0	0	0	0	0	0	0	0	0	0
ENSBTAG00000001435.6	29.8764	24.6117	32.5446	27.2995	19.51	18.6711	16.4876	11.4874	18.073	23.4578	19.7006	11.2399	11.3337	13.4881	13.1327	674	705	717	679	461	503	418	357	483	576	672	246	295	432	355
ENSBTAG00000001439.6	2.65098	1.65085	3.76137	2.70749	3.36658	3.98725	2.39519	2.65076	3.00207	1.36047	3.81732	1.98921	2.60095	2.7315	1.66049	36	31	50	43	45	61	37	51	47	20	77	26	39	55	29
ENSBTAG00000001440.4	37.1884	24.8425	37.4244	29.1427	38.0408	38.8741	35.8185	31.891	32.6143	34.1652	36.7997	41.6591	37.8513	38.9717	41.4477	963.243	815.283	945.934	832.157	1033.67	1200.81	1041.44	1137.11	998.842	966.321	1438.4	1045.84	1129.13	1430.58	1286.72
ENSBTAG00000001442.6	0	0	0	0	0	0	0	0	0	0	0	0	0	0	0	0	0	0	0	0	0	0	0	0	0	0	0	0	0	0
ENSBTAG00000001443.6	0	0	0	0	0	0	0	0.0540242	0	0	0	0	0	0	0	0	0	0	0	0	0	0	4	0	0	0	0	0	0	0
ENSBTAG00000001444.6	0.19709	0.126717	0.316445	0.189958	0.183289	0.186731	0.166199	0.137934	0.285319	0.218063	0.293581	0.511766	0.574833	0.331584	0.249292	132	106	206	141	131	148	124	127	223	164	293	330	438	311	201
ENSBTAG00000001446.5	138.848	154.268	147.69	149.592	162.713	185.882	166.673	187.951	135.682	150.092	171.647	192.871	166.958	156.887	148.966	302	375	294	353	380	458	405	555	339	363	558	396	417	453	381
ENSBTAG00000001448.5	0	0	0	0	0	0	0	0.0252799	0	0	0	0	0	0	0	0	0	0	0	0	0	0	1	0	0	0	0	0	0	0
ENSBTAG00000001449.6	48.139	43.5679	45.9347	48.2867	63.1853	66.7036	63.9781	70.7584	55.2294	51.6398	58.662	75.5724	74.1493	70.0947	71.9525	1086	1248	1012	1201	1493	1797	1622	2199	1476	1268	2001	1654	1930	2245	1945
ENSBTAG00000001450.6	2.19428	0.742866	2.79844	1.80903	2.49436	3.03201	2.89867	1.96154	1.77614	1.84715	3.27528	1.8943	1.56126	1.33703	1.12583	142	60	175	129	171	233	208	172	134	132	317	118	116	120	88
ENSBTAG00000001451.3	0	0	0	0	0	0	0	0	0	0	0.0478113	0	0	0	0	0	0	0	0	0	0	0	0	0	0	3	0	0	0	0
ENSBTAG00000001455.6	13.1894	11.8456	12.9232	9.78571	12.6185	11.4643	10.8751	8.60334	10.7345	15.115	12.6685	7.43185	5.51047	4.93734	5.94521	324	369	309.879	265	325	336	300	291	312	404.935	470	177	156	172	175
ENSBTAG00000001457.4	10.0865	8.6526	9.8779	7.26286	4.19692	3.95719	4.20534	3.67645	5.24797	4.75187	6.02362	4.17564	3.55018	4.88913	4.06623	209	228	200	166	91	98	98	105	129	107	189	84	85	144	101
ENSBTAG00000001460.6	89.5082	78.6151	85.4542	79.9212	77.3587	72.7462	76.3783	49.8081	69.6176	72.2619	79.0918	59.924	65.6561	67.187	70.9102	1795	2006	1675	1768	1623	1744	1723	1377	1657	1574	2403	1167	1522	1916	1705
ENSBTAG00000001462.6	0	0	0	0	0.0176139	0.0158489	0.0126275	0	0	0	0.0125812	0.0243528	0.00411987	0	0.00779817	0	0	0	0	4	4	3	0	0	0	4	5	1	0	2
ENSBTAG00000001463.5	7.22555	4.26548	8.62495	4.50147	7.06753	7.1428	7.27995	2.53628	6.39118	6.01942	7.36227	6.84754	6.92581	4.84345	5.08813	1494	1103	1734	1031	1557	1749	1678	721	1544	1394	2271	1364	1631	1404	1266
ENSBTAG00000001464.6	1.65663	1.39494	1.80435	1.22226	2.59037	3.07955	2.67602	1.39571	1.89991	2.13634	2.40505	1.49733	1.48168	1.2388	1.47953	202	213	214	165	336	445	364	234	271	291	438	176	206	212	217
ENSBTAG00000001465.3	3.7334	3.20227	5.20511	4.55028	1.32423	1.35669	1.27062	1.12584	2.22007	3.64471	2.38966	1.71232	1.50048	1.45989	1.27184	176	190	239	237	66	76	67	73	123	190	169	78	81	97	72
ENSBTAG00000001468.5	11.3751	6.35567	13.1071	8.10621	16.287	15.4065	15.9567	6.44974	11.6809	12.1133	13.208	16.0969	16.6736	12.6075	11.3567	1231	859	1378	969	1886	1987	1917	955	1476	1473	2140	1688	2063	1914	1482
ENSBTAG00000001470.6	4.90358	3.28999	5.14225	4.26265	5.51316	6.00028	5.53151	4.6578	4.65248	4.47043	5.40033	4.81382	5.29874	3.88158	3.97102	416	350	418	393	487	592	509	537	458	414	677	385	497	454	402
ENSBTAG00000001471.4	12.3155	11.2367	10.9121	11.4929	13.9198	14.6983	15.3954	14.484	13.9517	11.9769	14.3764	10.8028	13.013	10.5882	10.3285	576	661	497	593	687	817	806	931	767	619	1007	494	697	701	580
ENSBTAG00000001473.7	0.418311	0.231125	0.617379	0.196816	0.646519	0.733089	0.410211	0.366494	0.607157	0.595889	0.811425	0.919108	0.554299	0.553957	0.51881	58	40	81	30	94	119	63	69	97	90	165	121	87	106	86
ENSBTAG00000001474.4	2.37756	0.433048	1.05102	0.885672	5.34052	2.08666	3.83325	2.84569	6.62069	3.45861	1.28229	6.55748	7.08995	6.45999	5.27009	5	1	2	2	12	5	9	8	16	8	4	13	17	18	13
ENSBTAG00000001475.6	5.67861	4.11504	5.56287	3.72756	6.23357	6.0732	8.09889	5.15284	5.8083	6.50959	6.44266	5.024	4.59868	5.15083	4.53051	262	239	250	190	304	333	418	327	315	332	446	224	243	335	251
ENSBTAG00000001476.6	7.26205	6.22438	9.44513	10.4416	3.72995	5.20026	4.7657	2.20134	4.54676	3.65451	4.77041	6.00167	5.14511	5.58475	2.65682	127.26	128.982	205.483	177.781	140.467	144.726	143.014	107.301	117.778	122.905	199.951	133.647	148.281	181.122	73.0706
ENSBTAG00000001478.6	46.4006	33.0871	42.1222	34.554	40.9295	38.709	40.1516	27.54	36.2583	37.9831	39.8348	47.1213	48.4554	51.6616	50.9216	799	727	710	657	737	798	779	655	743	709	1042	789	967	1268	1052
ENSBTAG00000001481.6	0.313182	0.188865	0.553739	0.28772	0.366247	0.296894	0.527307	0.215799	0.451341	0.299395	0.493405	0.382071	0.385846	0.356565	0.228314	57	43	98	58	71	64	107	54	96	61	134	67	80	91	50
ENSBTAG00000001483.5	5.51976	2.99656	6.89414	4.38076	7.87704	8.27156	8.34091	4.10524	5.85949	5.15791	7.19068	8.09053	7.23146	5.70948	4.90102	835	568	1018	736	1287	1486	1415	853	1052	888	1632	1181	1273	1226	894
ENSBTAG00000001484.6	15.3608	12.5342	16.4669	14.9884	16.3844	17.0649	16.4077	14.5112	14.8186	15.4641	16.7748	15.5183	17.2653	16.4915	13.9545	534	550	558	575	600	706	639	694	607	591	877	522	689	810	582
ENSBTAG00000001485.6	6.90544	4.88714	7.78345	5.57785	7.94223	8.0821	7.47654	4.64134	6.84269	6.0529	7.56114	6.84241	6.20146	6.03828	5.25156	1272	1129	1405	1141	1558	1770	1537	1174	1472	1248	2081	1214	1304	1560	1165
ENSBTAG00000001488.4	0	0	0	0	0	0	0	0	0	0	0	0	0	0	0	0	0	0	0	0	0	0	0	0	0	0	0	0	0	0
ENSBTAG00000001489.6	428.678	413.979	313.44	367.943	601.053	596.512	647.541	653.292	508.505	545.879	506.734	694.119	746.411	751.353	806.286	25803.4	31306.8	18367.5	24487.5	38333.7	42626	43556.5	54080.5	35913.6	36466.2	45686.9	40338.3	51370.7	63648.1	58315.2
ENSBTAG00000001491.6	0	0	0	0	0	0	0	0	0	0	0	0	0.00318009	0.015501	0.0030082	0	0	0	0	0	0	0	0	0	0	0	0	1	6	1
ENSBTAG00000001492.5	0.0487386	0.00648692	0.0417569	0.00733706	0.0534506	0.0274184	0.0157383	0	0.015007	0	0.070524	0.151681	0.142487	0.162063	0.135063	6	1	5	1	7	4	2	0	2	0	12	18	20	28	20
ENSBTAG00000001495.5	0	0	0	0	0.125452	0	0	0	0	0	0	0	0	0	0	0	0	0	0	1	0	0	0	0	0	0	0	0	0	0
ENSBTAG00000001497.6	49.558	41.9014	47.6537	37.7817	81.8928	88.0226	83.587	61.5959	53.3237	52.1505	59.96	179.814	173.408	170.837	158.46	969	1043	911	815	1675	2058	1839	1661	1238	1107	1777	3415	3921	4752	3715
ENSBTAG00000001498.4	28.5206	20.9186	24.3464	25.0738	32.2539	34.3085	36.5853	29.7647	30.7435	27.4381	35.152	25.046	23.0399	21.3693	19.7793	1474	1360	1225	1431	1764	2106	2114	2114	1864	1568	2724	1250	1363	1555	1230
ENSBTAG00000001499.6	4.3966	3.30342	5.27002	3.63842	4.13829	3.99144	3.78153	2.07151	4.02137	3.67044	4.27964	2.96432	2.63852	2.71952	2.11781	756	711	883	694	759	814	727	488	810	708	1101	491	519	658	439
ENSBTAG00000001500.5	1.51009	0.985125	1.41585	1.43816	2.58257	2.3495	2.97138	1.99607	1.96982	1.48196	1.87739	1.32258	1.26092	1.35133	1.29817	148	121	135	156	269	273	325	269	226	162	275	125	141	186	153
ENSBTAG00000001503.6	0.0458856	0	0	0	0	0	0	0.011122	0.0260839	0.0137677	0.0102161	0.0633845	0	0	0	3	0	0	0	0	0	0	1	2	1	1	4	0	0	0
ENSBTAG00000001504.5	27.4027	20.1929	32.796	22.2994	27.5156	30.4861	29.4309	22.3721	25.762	24.032	28.9819	28.6366	24.7718	22.8411	20.7805	3566	3290	4151	3213	3810	4701	4272	4003	3921	3495	5632	3592	3675	4171	3253
ENSBTAG00000001505.6	5.65273	4.83576	6.38588	4.97386	5.20678	6.50867	5.37094	4.36027	5.06237	5.91645	6.55869	5.00327	3.97982	4.61108	3.63186	448	472	494	437	432	609	471	472	460	520	768	376	354	499	337
ENSBTAG00000001506.6	3.7266	1.78466	4.39262	2.90568	5.59035	6.30515	5.61073	2.83267	4.58642	4.11619	5.6126	4.90015	4.61112	3.45613	2.84653	1860	1113	2130	1606	2977	3725	3120	1943	2657	2306	4174	2324	2619	2416	1710
ENSBTAG00000001507.6	9.31018	6.4336	10.021	5.7205	7.44981	8.38494	7.0226	3.48453	6.94357	6.68825	7.53644	6.40728	6.66809	6.26335	6.22503	1129	977	1182	768	961	1205	950	581	985	906	1365	749	922	1066	908
ENSBTAG00000001508.6	9.00377	5.39932	10.1515	6.79136	9.61849	9.31559	9.98929	4.74871	8.19562	7.7156	8.70653	9.69664	11.2156	7.39972	7.26619	1128	847	1237	942	1282	1383	1396	818	1201	1080	1629	1171	1602	1301	1095
ENSBTAG00000001509.5	41.285	27.6848	39.9806	28.0507	42.359	44.8858	42.5408	25.367	42.0199	42.574	41.2174	21.8288	18.9047	18.7738	17.6545	2145	1807	2022	1611	2326	2768	2467	1811	2562	2450	3207	1094	1123	1374	1099
ENSBTAG00000001510.5	10.7488	8.66753	10.2459	6.6846	11.3784	10.7833	11.3335	7.9143	8.67249	9.54184	9.70931	11.4134	11.0273	10.7583	11.2412	776	785	720	534	871	924	914	786	734	766	1049	795	910	1092	975
ENSBTAG00000001511.5	9.30392	6.27696	9.60376	6.18353	8.02989	8.6029	9.15661	5.01289	7.47566	7.47583	8.97811	10.3849	10.1499	8.46754	7.17861	957	809	961	704	878	1049	1051	709	900	858	1380	1030	1191	1223	888
ENSBTAG00000001512.6	10.0739	8.54222	12.1451	9.31369	10.648	10.8683	10.5236	7.69658	10.6329	9.87189	10.8567	10.2352	9.33814	8.29731	7.13199	989	1051	1160	1012	1111	1265	1153	1039	1222	1081	1593	969	1046	1144	842
ENSBTAG00000001513.4	2.46484	1.99433	2.25972	1.99354	2.06244	2.87817	2.39484	1.84413	2.09526	1.86507	2.15151	1.70798	1.46155	1.6455	1.97353	103	105	92	92	91	143	112	106	103	86	135	69	70	97	99
ENSBTAG00000001514.5	1.21832	0.68681	1.4167	0.564094	0.821762	1.4564	1.112	0.531367	0.919559	0.860819	1.36888	0.671701	0.802295	0.881886	0.654314	45	32	51	23	32	64	46	27	40	35	76	24	34	46	29
ENSBTAG00000001516.5	0	0	0	0	0	0	0	0	0	0	0	0.159045	0	0	0	0	0	0	0	0	0	0	0	0	0	0	2	0	0	0
ENSBTAG00000001517.6	0.106172	0.281575	0.327139	0.0960434	0.517992	0.447068	0.427452	0.283063	0.0904536	0.239371	0.224382	0.0366494	0.139238	0.0879852	0.0736449	6	20	18	6	31	30	27	22	6	15	19	2	9	7	5
ENSBTAG00000001518.5	29.889	27.7245	37.8923	28.6776	24.3019	23.9136	24.4312	21.5273	26.0647	27.0288	27.0619	22.1412	23.6561	23.692	23.3314	1289	1506	1592	1366	1107	1226	1179	1277	1322	1287	1752	923	1169	1441	1208
ENSBTAG00000001519.3	3.42633	2.97631	3.16787	2.56323	3.96674	3.93651	3.54074	3.48804	3.47897	3.40731	3.16204	2.92032	2.3709	2.95575	2.85118	220	240	198	182	270	300	254	308	262	243	304	181	174	267	220
ENSBTAG00000001520.5	31.3096	35.7321	32.7783	37.5031	55.126	60.7699	59.2592	71.6925	51.3406	48.7631	53.5018	78.2139	78.3185	83.4364	83.3167	654	949	669	864	1205	1517	1392	2064	1272	1107	1692	1586	1890	2477	2086
ENSBTAG00000001521.3	1103.48	1178.9	1257.82	1304.04	920.919	955.522	1009.91	861.554	951.005	888.485	1027.71	1465.59	1361.96	1395.59	1303.67	4812	6417	5346	6426	4326	4896	4958	5407	4892	4338	6881	6049	6900.97	8443	6989
ENSBTAG00000001522.4	7.32055	4.49485	10.3069	7.237	12.8591	14.1978	13.1301	9.96519	10.0796	8.88969	11.5441	13.4312	10.7129	9.98067	8.75134	399	308	547	436	742	919	800	747	645	537	943	707	668	766	573
ENSBTAG00000001523.6	31.1487	19.4447	26.5721	19.7727	37.8292	41.0645	39.8764	21.8297	27.4975	30.1437	32.3569	32.31	31.4378	30.5039	31.3626	2344	1836	1946	1646	3021	3666	3351	2259	2425	2524	3643	2346	2702	3227	2837
ENSBTAG00000001526.6	0	0	0	0	0	0	0	0	0	0	0	0.0821136	0	0	0	0	0	0	0	0	0	0	0	0	0	0	3	0	0	0
ENSBTAG00000001527.3	0	0	0	0	0	0	0	0	0	0	0	0	0	0	0	0	0	0	0	0	0	0	0	0	0	0	0	0	0	0
ENSBTAG00000001528.4	6.12063	2.91696	6.91827	3.97568	6.79667	7.05906	6.94422	3.25248	5.58183	5.28561	7.10724	6.48936	5.82205	4.48674	3.56186	1455	867	1599	1047	1722	1987	1840	1063	1550	1408	2520	1486	1576	1495	1019
ENSBTAG00000001529.7	9.33741	5.86286	10.7481	7.0172	9.90816	9.66133	9.14928	4.73239	7.92279	7.09549	9.80916	9.35631	8.11966	6.75387	5.48983	1086	823	1330	909	1220	1392	1202	698	1111	913	1794	1091	1076	1106	767
ENSBTAG00000001530.6	0.078224	0	0.280533	0	0.14915	0.0327928	0	0	0	0	0	0.121052	0.033955	0.0551881	0.0326354	2	0	7	0	4	1	0	0	0	0	0	3	1	2	1
ENSBTAG00000001533.6	7.34553	5.86807	7.04189	6.40762	7.96616	8.54934	7.8922	5.80129	7.33416	6.57295	7.43251	5.76239	5.58822	5.3394	5.35223	997	992	927	964	1143	1371	1194	1081	1158	991	1505	754	864	1007	869
ENSBTAG00000001535.6	0	0	0	0	0	0	0	0	0	0	0	0	0	0	0	0	0	0	0	0	0	0	0	0	0	0	0	0	0	0
ENSBTAG00000001537.5	45.0937	34.7249	49.7078	37.4259	48.8372	52.11	52.4022	35.362	45.0104	48.2268	50.1147	70.4959	71.5978	65.2626	62.0269	1907	1850	2048	1748	2181	2620	2480	2057	2239	2251	3182	2882	3470	3893	3149
ENSBTAG00000001538.6	0	0.180836	0.117335	0.312255	0.330046	0.0965782	0.102543	0.16634	0	0.10648	0.305162	0.239456	0.600967	0.2419	0.0960749	0	2.13831	1.06309	3.21047	3.20686	1.06504	1.06564	2.15067	0	1.07014	4.31542	2.13851	6.46669	3.18387	1.07172
ENSBTAG00000001539.6	23.6207	21.6614	21.2556	20.3233	27.0047	25.1563	26.7069	17.7823	21.2857	23.2474	23.808	26.8364	28.9965	28.021	29.6122	1157	1335	1014	1100	1399	1464	1463	1198	1225	1260	1749	1270	1626	1934	1742
ENSBTAG00000001543.5	2.89299	2.06353	2.63935	1.65363	1.3226	1.49506	1.58841	1.35293	1.87635	1.16205	2.70384	2.00322	1.65114	1.78914	1.28974	73	66	65	46	35	45	45	47	56	32	103	49	48	64	39
ENSBTAG00000001545.6	0	0	0	0	0	0	0	0	0	0	0	0	0	0	0	0	0	0	0	0	0	0	0	0	0	0	0	0	0	0
ENSBTAG00000001546.5	35.0784	29.8976	33.8571	28.6429	37.0741	35.448	35.9747	26.6792	32.0709	31.9757	32.5921	36.5407	36.3196	32.2413	35.5286	2088	2236	1962	1885	2338	2505	2393	2184	2240	2112	2906	2100	2472	2701	2541
ENSBTAG00000001548.5	7.37474	5.52577	6.78386	6.1351	8.0923	8.3835	8.6436	5.89169	7.19725	7.25121	9.15003	7.45089	5.803	4.54765	5.5097	629	591	563	579	733	848	823	691	719	689	1167	613	565	545	565
ENSBTAG00000001549.6	0	0	0	0	0	0	0	0	0	0	0	0	0	0	0	0	0	0	0	0	0	0	0	0	0	0	0	0	0	0
ENSBTAG00000001551.6	4.6167	2.14635	4.74654	3.28696	6.13876	7.16513	7.42334	3.86288	5.38274	4.95471	6.27194	6.04	5.29009	4.23917	3.55736	860	552	935	717	1299	1636	1591	982	1207	996	1859	1109	1189	1134	846
ENSBTAG00000001552.6	8.54993	5.34263	10.8325	5.88054	6.46637	6.81271	6.5964	3.78248	5.96984	5.54002	7.32946	6.00859	4.79511	4.04777	3.61066	1031	805	1261	778	817	960	887	613	826	734	1302	697	660	679	525
ENSBTAG00000001553.6	336.36	307.747	301.037	322.787	403.729	430.944	441.184	386.851	346.162	350.805	381.044	383.879	353.761	373.45	383.558	12986.4	14983	11335	13799	16468.5	19796.7	19093.3	20603.4	15772.8	14922.2	22099.5	14334	15670.4	20315.2	17753.4
ENSBTAG00000001557.5	0.296592	0.115795	0.901741	0	0.277641	0.74522	0	0.207976	0	0.402507	1.24798	0.307363	0.506583	0	0.121295	2	1	6	0	2	6	0	2	0	3	13	2	4	0	1
ENSBTAG00000001558.4	0.158022	0.179269	0.0926954	0.163494	0.299128	0.113952	0.221943	0.0164123	0.0383981	0.0613089	0.195533	0.186853	0.0985254	0.288176	0.206822	7	10	4	8	14	6	11	1	2	3	13	8	5	18	11
ENSBTAG00000001562.3	0.105687	0.0671798	0.195316	0.0382628	0.0799696	0.0711532	0.151182	0.07684	0.08993	0.15291	0.112723	0.0437509	0.0184593	0.119981	0.0528054	5	4	9	2	4	4	8	5	5	8	8	2	1	8	3
ENSBTAG00000001564.7	10.1424	6.31492	10.7002	7.35969	12.2948	12.166	11.1335	5.74488	9.85325	9.60712	11.1233	14.5278	14.4886	11.4334	10.8493	2105	1585	2371	1747	2741	2968	2535	1625	2345	2181	3408	2823	3237	3084	2447
ENSBTAG00000001565.5	242.465	232.862	242.51	217.493	193.929	189.489	199.77	188.449	196.738	210.649	201.768	167.258	168.58	162.775	173.868	5713	6962	5579	5649	4788	5329	5288	6115	5488	5408	7184	3822	4580	5442	4909
ENSBTAG00000001567.6	2.7743	1.8196	3.40663	2.12534	2.7095	3.3014	3.11684	1.63832	2.75908	2.29639	3.50059	2.28388	1.9678	1.6319	1.55126	893	732	1066	758	930	1258	1118	725	1037	829	1680	708	721	736	601
ENSBTAG00000001568.5	125.363	126.217	123.012	123.117	153.773	154.602	147.639	155.261	133.519	146.968	131.895	136.086	137.004	135.575	144.702	2535	3247	2431	2746	3253	3737	3358	4328	3204	3228	4040	2672	3202	3898	3508
ENSBTAG00000001570.4	1.12571	0	0.456943	1.40879	0	0.281848	0.597787	0.159863	0.187891	0.205925	0.146332	0	0	0	0.18554	10	0	4	14	0	3	6	2	2	2	2	0	0	0	2
ENSBTAG00000001571.6	0	0	0.0159243	0	0	0	0	0	0	0	0	0.00803422	0	0	0	0	0	2	0	0	0	0	0	0	0	0	1	0	0	0
ENSBTAG00000001572.7	0.161337	0.287842	0.439007	0.111461	0.151756	0.112085	0.110567	0.0690199	0.113528	0.0595282	0.158785	0.196854	0.274553	0.189257	0.323541	17	38	45	13	17	14	13	10	14	7	25	20	33	28	41
ENSBTAG00000001573.6	4.36516	1.6763	7.40332	2.92405	5.47669	6.35361	5.43877	1.7727	4.42288	3.43057	6.41284	8.64312	6.54188	4.85386	3.26113	1678	821	2762	1229	2262	2883	2346	927	1987	1487	3681	3210	2876	2624	1521
ENSBTAG00000001574.6	9.1096	7.70252	11.2431	9.02439	5.56595	6.52336	5.6797	3.87454	6.69373	6.01239	6.54018	6.13434	7.02877	6.8561	6.18452	525	568	641	564	348	455	368	304	458	381	589	342	443	547	416
ENSBTAG00000001575.6	926.44	850.155	961.314	904.903	868.559	856.45	875.821	839.581	728.554	805.395	751.582	682.826	640.723	665.513	681.314	9120	10746	9308	9933	9004	10104	9730	11578	8586	8634	11349	6526	7364	9367	8115
ENSBTAG00000001576.5	1.68136	1.07332	2.72567	3.58524	1.38664	1.01963	0.744665	0.550163	0.703415	1.55133	0.650871	0.863767	0.787857	0.908738	0.381139	22	18	35	52	19	16	11	10	11	22	13	11	12	17	6
ENSBTAG00000001578.5	31.2713	28.7451	29.4189	25.3714	31.3624	29.0327	30.6451	23.5427	28.416	28.3081	27.7988	24.6174	26.2066	24.6427	27.5145	2123	2450	1944	1905	2258	2339	2324	2198	2262	2136	2825	1613	2033	2353	2245
ENSBTAG00000001579.6	10.792	7.42922	9.60927	7.68381	10.0848	10.4913	11.1671	5.89174	9.63878	8.15602	10.8829	14.2538	14.3349	12.8478	12.2365	1388	1196	1202	1094	1380	1599	1602	1042	1450	1172	2090	1767	2102	2319	1893
ENSBTAG00000001580.5	0.267045	0.188614	0.217155	0.188872	0.317032	0.215389	0.343226	0.118209	0.218092	0.291791	0.271767	0.8344	0.530693	0.636294	0.474772	23	20	18	18	29	22	33	14	22	28	35	69	52	77	49
ENSBTAG00000001582.6	0	0	0	0	0	0	0	0	0	0	0	0	0	0	0	0	0	0	0	0	0	0	0	0	0	0	0	0	0	0
ENSBTAG00000001585.6	7.34465	4.90259	8.54516	4.64582	10.6612	11.1924	10.7727	6.22742	7.31671	6.65934	7.50595	7.83588	7.49517	6.56414	7.07711	506	424	573	354	779	915	829	590	591	510	774	521	590	636	586
ENSBTAG00000001586.6	8.19667	4.71116	8.71326	5.72302	9.69952	9.35898	9.28667	4.80493	7.50372	7.06558	9.4278	11.6952	11.6172	9.30206	8.28143	1031	742	1066	797	1298	1395	1303	831	1104	993	1771	1418	1666	1642	1253
ENSBTAG00000001589.6	52.0086	44.1644	43.4728	39.9605	57.1565	57.2778	54.1566	44.1241	49.6825	47.7212	48.7042	47.1528	49.4028	49.8153	48.0658	4958	5277	4032	4216	5790	6474	5762	5784	5545	5073	6940	4335	5374	6670	5510
ENSBTAG00000001592.6	23.579	19.4209	28.2278	15.8636	19.9889	26.0706	22.5037	14.9503	21.8768	21.6525	27.6665	12.961	12.4664	10.4735	9.68228	729	759	851	541	650	960	780	636	798	734	1288	388	443	458	359
ENSBTAG00000001593.5	1.63996	1.94392	2.51325	1.52661	3.73929	3.38742	3.38533	2.82116	2.16939	1.4434	3.00048	2.74803	2.45511	2.50245	2.0586	71	106	106	73	171	173	164	168	110	69	195	115	120	151	107
ENSBTAG00000001594.6	82.8386	77.3697	87.6847	88.7951	71.3082	75.4132	76.7764	82.7117	74.2964	69.2152	74.3578	97.4424	97.4502	96.9924	95.9939	1938	2297	2003	2290	1748	2106	2018	2665	2058	1764	2629	2211	2629	3220	2691
ENSBTAG00000001595.5	11.2406	10.7907	5.75217	13.3955	12.9159	12.349	24.1608	11.8937	10.3071	10.9477	14.2785	2.11314	7.47228	6.53326	8.35399	22	23	11	28	26	27	51	29	23	23	40	4	16	17.0087	18
ENSBTAG00000001597.6	5.5186	3.52058	6.36266	3.89038	5.97191	5.51494	6.00198	3.15371	4.77391	5.27376	5.74967	4.28359	4.99109	3.65325	3.15588	802	579	1009	665	897	1103	962	522	792	805	1265	554	699	589	414
ENSBTAG00000001598.6	0.141057	0.0153931	0.138781	0.0817106	0.132933	0.133481	0.149423	0.11183	0.115353	0.193123	0.170206	0.246802	0.158523	0.0549432	0.112809	15	2	14	10	15	17	18	17	14	23	28	27	19	8	15
ENSBTAG00000001599.5	0.137762	0	0.226588	0.124452	0.129563	0.162713	0.0905435	0.10019	0.117724	0.13987	0.301207	0.171461	0.0563649	0.0719588	0.0839991	15	0	24	15	15	21	11	15	15	17	49	18	7	11	11
ENSBTAG00000001600.5	5.25497	3.81872	5.74693	3.70546	5.38134	7.72066	5.54426	3.31764	6.01465	4.63909	5.74967	4.65721	4.89454	4.96481	3.64278	164	150	176	124	177	288	199	145	212	166	278	138	176	227	138
ENSBTAG00000001601.6	1398.35	1218.66	1250.79	1164.45	1427.54	1352.44	1412.79	1330.46	1317.48	1393.87	1326.78	1644.27	1743.26	1599.76	1641.41	102889	112523	89567	94776	111451	118061	116091	134620	113617	114090	146073	116741	146512	165492	145172
ENSBTAG00000001602.6	9.84556	6.57571	10.6923	6.74051	12.0833	12.5589	12.1239	7.66321	10.0173	9.34938	11.3836	9.04975	8.82115	7.52424	5.81713	1195	996	1260	901	1562	1803	1639	1276	1420	1272	2063	1055	1219	1279	850
ENSBTAG00000001603.6	0.109467	0.0576417	0.29922	0.330927	0.0347509	0.0306079	0.0975638	0	0	0.200221	0.145187	0.0753188	0.158522	0.0772892	0.213066	3	2	8	10	1	1	3	0	0	6	6	2	5	3	7
ENSBTAG00000001605.8	0.0336164	0	0	0.121927	0	0	0	0	0	0.0306883	0	0	0	0	0	1	0	0	4	0	0	0	0	0	1	0	0	0	0	0
ENSBTAG00000001606.5	0	0	0	0	0	0	0	0	0	0	0	0	0	0	0	0	0	0	0	0	0	0	0	0	0	0	0	0	0	0
ENSBTAG00000001607.6	32.9983	25.5621	30.6274	23.5074	26.3138	28.7268	28.38	17.6348	24.5926	22.6607	27.0834	35.085	31.5214	32.1532	31.6497	1103	1079	998	867	926	1143	1063	811	969	832	1362	1135	1210	1519	1269
ENSBTAG00000001608.4	0	0.0244143	0	0	0.0293071	0	0.0825583	0.0224173	0	0	0.102468	0.0318637	0	0	0	0	1	0	0	1	0	3	1	0	0	5	1	0	0	0
ENSBTAG00000001609.6	0.837099	0.85959	0.859134	0.981031	0.583135	0.807474	1.01181	1.02023	0.753256	0.513459	0.688499	0.331031	0.300671	0.296636	0.553805	34	44	34	44	25	39	46	57	36	23	42	13	14	17	27
ENSBTAG00000001610.6	0	0	0	0	0	0	0	0	0	0	0	0	0	0	0	0	0	0	0	0	0	0	0	0	0	0	0	0	0	0
ENSBTAG00000001612.2	160.473	141.539	163.134	133.652	121.952	126.085	117.946	117.053	124.593	126.969	127.696	113.129	103.707	117.316	120.582	1095	1256	1106	1036	880	1010	912	1140	1012	952	1341	738	818	1116	990
ENSBTAG00000001614.5	6.9118	5.05849	7.07843	6.20215	6.24363	6.81043	6.14818	5.274	6.19302	5.79384	6.01684	5.68148	5.89098	4.88054	5.39049	364	335	363	361	348	426	362	382	383	338	475	289	355	362	341
ENSBTAG00000001615.5	0.483781	0.496639	0.139146	0.349968	0.531936	0.711707	0.556331	0.429356	0.565369	0.367975	0.417242	1.12911	0.573109	0.329739	0.555311	25	35	7	20	30	44	33	33	38	23	34	58	35	25	38
ENSBTAG00000001616.6	5.38718	2.91893	6.11113	3.72186	4.27769	4.88415	4.81404	2.46654	4.2879	3.9787	5.22842	5.68679	5.30623	4.06021	3.4529	1058	717	1167	809	895	1136	1054	666	984	875	1532	1076	1187	1118	816
ENSBTAG00000001617.6	2.86275	2.30748	3.31911	3.05262	3.79615	3.74533	3.74328	2.06832	2.79907	2.66592	3.15347	5.04256	4.63271	4.11134	4.15193	305	308	344	360	430	473	445	303	349	317	502	518	563	615	532
ENSBTAG00000001618.6	0.120646	0.023397	0.300836	0.131994	0.318933	0.314967	0.246027	0.0797764	0.16591	0.107619	0.264772	0.501034	0.317907	0.159134	0.0911296	33	8	80	40	93	102	75	30	53	33	108	132	99	61	30
ENSBTAG00000001619.6	14.8054	9.47021	13.322	9.38378	10.2136	10.3365	9.59929	5.95593	8.29788	9.25969	10.5762	13.5684	14.7557	15.3642	13.9577	911	732	798	638	666	755	660	504	599	632	974	806	1038	1330	1032
ENSBTAG00000001626.5	25.9872	21.9234	29.2263	25.7349	25.0357	24.9265	23.4704	20.8725	23.6963	22.15	24.2546	29.7911	26.7545	27.4297	26.5389	2173	2299	2378	2381	2223	2472	2191	2400	2321	2063	3033	2403	2554	3223	2668
ENSBTAG00000001627.5	0	0	0	0	0	0	0	0	0	0	0	0	0	0	0	0	0	0	0	0	0	0	0	0	0	0	0	0	0	0
ENSBTAG00000001628.5	0.0409708	0	0.294473	0	0.0968483	0.137935	0.0549517	0	0.104611	0.0185146	0.218539	0.212031	0.0536812	0.0581519	0.0170574	2	0	14	0	5	8	3	0	6	1	16	10	3	4	1
ENSBTAG00000001629.6	3.73263	3.23222	3.46541	2.85489	6.27967	5.57634	5.68889	4.05256	4.17891	4.18849	4.27542	5.12489	4.91398	4.92985	5.34022	351	379	317	297	628	620	597	524	460	439	601	465	527	650	604
ENSBTAG00000001631.5	10.2571	6.75648	12.2491	10.4049	12.8858	15.2688	15.0918	10.4915	10.7446	9.87056	13.9297	7.14521	5.86647	4.99991	4.69738	993	820	1154	1115	1326	1753	1631	1397	1218	1066	2016	667	648	680	547
ENSBTAG00000001632.5	16.1938	11.2803	16.6783	11.9189	20.3481	21.9821	20.7867	11.4829	16.8794	15.6551	21.0671	16.4884	16.3607	14.1236	13.2019	2399	2105	2405	1958	3219	3870	3435	2339	2935	2602	4671	2361	2765	2942	2350
ENSBTAG00000001634.6	6.73514	5.63029	10.0066	7.80098	12.8591	13.5259	12.8943	9.46673	9.13268	7.82746	13.4198	8.92923	8.66461	6.51474	6.74274	503	525	730.005	648	986	1184.71	1064	986.588	786.216	642.194	1510	640.642	720	679	588.561
ENSBTAG00000001635.5	198.137	182.447	205.29	223.349	173.933	158.535	158.73	187.174	159.439	167.052	167.601	157.615	164.201	161.687	165.377	2923	3448	2985.99	3622	2682	2791.29	2628	3804.41	2798.78	2653.81	3747	2254.36	2802	3371	2915.44
ENSBTAG00000001637.5	84.0996	92.5389	97.3669	100.949	67.4976	61.1282	63.5244	67.9651	67.4934	70.6854	67.354	69.4192	72.3641	67.8051	66.7525	909	1283.96	1034	1214	766	792	775	1026	873	830	1115	729	912	1048	871
ENSBTAG00000001638.4	0	0	0	0	0	0	0	0.0119619	0	0	0	0	0.00721236	0.0117189	0	0	0	0	0	0	0	0	2	0	0	0	0	1	2	0
ENSBTAG00000001639.6	0.0176887	0.0423655	0.00909222	0.00798943	0.00831662	0.0298484	0	0	0	0.0316846	0.00592035	0.00917375	0	0.00630039	0.00735345	2	6	1	1	1	4	0	0	0	4	1	1	0	1	1
ENSBTAG00000001640.6	5.89373	3.18443	5.44286	3.27011	5.56014	6.65266	6.29521	2.94829	5.94949	5.11707	6.43095	5.68667	5.42956	4.1259	3.7003	703	477	622	439	700	935	847	498	833	683	1149	659	748	696	537
ENSBTAG00000001642.6	0	0	0	0	0	0	0	0	0	0	0	0	0	0	0	0	0	0	0	0	0	0	0	0	0	0	0	0	0	0
ENSBTAG00000001644.6	2.50854	0.821606	4.67993	1.569	2.80339	3.26439	3.00434	0.833313	2.48711	2.00874	3.42784	3.88932	3.3222	2.08648	1.5898	2308	944	4185	1600	2753	3554	3079	1054	2670	2076	4699	3445	3477	2688	1761
ENSBTAG00000001645.6	35.2166	34.35	38.0253	31.1871	22.5264	23.5411	22.4535	21.7603	25.9251	27.0298	26.0268	28.3578	26.7138	28.76	29.5952	1725	2117	1814	1688	1167	1370	1230	1466	1492	1465	1912	1342	1498	1985	1741
ENSBTAG00000001647.4	15.2383	10.5221	16.7311	14.2131	18.4256	23.2258	17.0136	15.5183	15.0195	13.1535	19.6057	25.1116	25.0582	25.1512	20.6535	150	133	162	156	191	274	189	214	177	141	296	240	288	354	246
ENSBTAG00000001648.4	2335.63	2859.17	2598.41	2855.36	2361.66	2183.24	2249.98	2872.71	2313.17	2421.15	2230.4	2287.89	2314.63	2415.57	2494.24	27141.8	42616.7	29639.8	36861.6	28762.5	30411.7	29508.6	46496.7	32140.6	30507.7	39638.4	25849.6	31333.2	40130.7	34928.6
ENSBTAG00000001649.6	0.288163	0.112913	0.20337	0.16835	0.185679	0.238519	0.24325	0.110959	0.207885	0.17163	0.230968	0.17006	0.089273	0.108789	0.0563506	51	25	35	33	35	50	48	27	43	34	61	29	18	27	12
ENSBTAG00000001651.5	42.1606	41.1234	40.3771	36.2692	37.3369	38.3815	37.9381	38.5308	34.3403	34.6662	39.729	38.8073	34.9178	37.095	34.0433	1085	1341	1014	1029	1008	1178	1096	1365	1045	974	1543	968	1035	1353	1050
ENSBTAG00000001652.5	1.29432	1.36679	1.42037	0.78539	0.981316	0.757776	0.908888	0.688417	0.955804	1.13398	1.09241	0.410712	0.508034	0.192611	0.361426	134	177	142	90	108	93	105	98	115	131	169	41	60	28	45
ENSBTAG00000001654.5	3.44743	2.42852	3.31079	2.71942	4.16847	4.57626	4.79421	2.13322	3.49886	3.44551	3.75471	6.2892	7.65223	7.05535	6.83019	275	243	257	240	353	433	427	234	327	306	448	484	697	791	655
ENSBTAG00000001656.6	141.819	113.838	125.863	124.824	137.188	115.296	118.039	90.381	114.332	123.463	119.156	109.629	114.013	105.242	97.136	854	875	747	850	887	827	803	780	823	825	1110	635	804	898	718
ENSBTAG00000001657.6	86.1947	68.2305	81.3661	63.8599	92.5215	92.8885	94.4142	60.8718	78.3977	80.4546	86.473	113.265	112.462	106.887	103.511	7624	7591	7019	6265	8730	9800	9365	7457	8161	7971	11516	9831	11534	13527	11198
ENSBTAG00000001658.6	0	0	0	0	0	0	0	0	0.0432607	0	0	0	0	0	0	0	0	0	0	0	0	0	0	2	0	0	0	0	0	0
ENSBTAG00000001659.6	28.2711	23.2739	30.4569	24.9094	30.325	29.8865	27.9694	23.3205	26.602	23.3924	29.4658	28.1069	28.6128	23.0019	23.7527	1794	1857	1824	1753	2044	2249	1996	2034	1993	1641	2796	1733	2089	2054	1817
ENSBTAG00000001660.5	20.3594	13.6339	21.8021	13.8353	16.8392	15.771	15.7643	8.34285	14.6392	14.2731	17.4536	20.356	18.3684	16.395	14.5368	2009	1686	2093	1511	1766	1845	1736	1132	1691	1571	2574	1937	2068	2272	1725
ENSBTAG00000001662.6	11.0037	8.54365	10.5177	6.89126	10.2555	8.97981	9.58793	5.61199	9.31981	9.51532	9.02848	7.64907	6.47361	5.99705	6.10649	817	796	760	566	808	791	795	573	811	786	1003	548	549	626	545
ENSBTAG00000001663.6	6.39808	5.76463	6.32593	7.23707	6.70593	7.03879	5.70104	8.0933	6.81398	6.19987	7.90849	6.2915	5.49188	5.92389	6.93881	170	194	164	212	187	223	170	296	214	180	317	162	168	223	221
ENSBTAG00000001665.6	16.3287	14.3704	16.3113	13.3923	13.6564	14.1565	13.9076	11.891	13.791	13.9088	13.8745	12.9782	12.828	11.7345	13.1247	1461	1612	1420	1326	1298	1502	1389	1463	1445	1387	1856	1120	1310	1475	1412
ENSBTAG00000001666.5	30.7456	24.1873	26.4335	22.5658	20.8468	18.2023	20.6472	12.0215	20.8774	23.366	23.7999	21.2433	18.3752	17.5335	19.7852	458	461	386	372	325	325	347	248	371	377	540	308	318	373	354
ENSBTAG00000001668.6	0	0	0	0.0209938	0	0	0	0	0	0	0	0	0.0809446	0.049324	0.0965705	0	0	0	1	0	0	0	0	0	0	0	0	4	3	5
ENSBTAG00000001671.6	14.3572	9.10727	16.3073	9.74555	15.3741	15.5684	15.4381	8.62673	13.7185	12.5221	15.1444	13.0386	11.6436	10.2045	8.17156	1496	1189	1653	1124	1703	1923	1795	1236	1673	1456	2358	1310	1384	1493	1024
ENSBTAG00000001673.6	3.08873	2.01464	3.39679	2.10376	4.73341	4.89479	4.55183	2.60474	3.39917	2.79193	4.59212	3.12	3.23134	2.70405	2.50913	495	400	528	372	807	929	813	572	636	500	1097	479	589	607	483
ENSBTAG00000001675.5	0.0484917	0.128679	0.0664165	0.08771	0.106765	0.0680844	0.130194	0.0822739	0.34446	0.174714	0.118724	0.150691	0.197946	0.252718	0.121065	3	10	4	6	7	5	9	7	25	12	11	9	14	22	9
ENSBTAG00000001686.3	0	0	0	0	0	0	0	0	0	0	0	0	0	0	0	0	0	0	0	0	0	0	0	0	0	0	0	0	0	0
ENSBTAG00000001687.4	0.0767194	0.211948	0.511037	0.313152	0.255933	0.353837	0.410106	0.0557328	0.0324454	0.0351229	0.0762662	0.0395791	0.0666201	0	0	2	7	13	9	7	11	12	2	1	1	3	1	2	0	0
ENSBTAG00000001692.6	10.2741	6.11553	11.4864	7.34578	11.4071	12.2533	11.2577	6.0027	10.256	9.61613	11.4897	9.9351	10.7275	8.49429	7.76578	1359	1013	1476	1075	1606	1921	1661	1092	1587	1422	2270	1267	1618	1577	1236
ENSBTAG00000001693.5	6.24358	4.34399	7.72498	5.08588	6.42351	6.42221	6.09458	3.94444	5.40548	5.09872	7.13029	6.11567	5.61517	4.83647	4.46452	1362	1185	1634	1229	1486	1659	1482	1183	1374	1246	2318	1282	1395	1479	1172
ENSBTAG00000001694.6	2.96597	1.72346	2.33396	1.98925	3.13291	3.2532	3.2375	2.24844	2.83785	2.35265	3.0806	2.43286	2.33307	2.13035	2.24824	395	288	303	294	445	512	482	408	443	351	614	313	355	399	361
ENSBTAG00000001696.6	0	0	0	0	0	0	0	0	0	0.0364842	0	0.0471772	0.0132815	0.0215809	0	0	0	0	0	0	0	0	0	0	3	0	3	1	2	0
ENSBTAG00000001697.6	65.4842	52.3995	60.5656	57.644	71.0712	70.6701	67.4039	59.1631	57.733	57.4515	62.7353	63.1378	59.946	57.456	59.1003	2156	2179	1944	2094	2463	2770	2487	2680	2241	2077	3108	2012	2267	2674	2334
ENSBTAG00000001698.6	105.68	83.1574	104.193	83.1356	79.9403	87.1375	79.7749	57.6311	86.483	70.5909	82.7844	83.7609	82.5787	77.4687	73.0697	2547	2677	2464	2332	2274	2701	2232	2241	2345	2106	3082	1887	2289	2653	2334
ENSBTAG00000001700.6	367.332	359.522	357.704	351.717	408.295	415.16	402.363	391.381	377.642	401.218	381.4	394.145	396.9	413.614	440.44	6142	7673	5855	6496	7137	8312	7581	9043	7518	7269	9690	6408	7693	9860	8836
ENSBTAG00000001702.5	4.39719	2.40359	2.41215	4.24398	4.93977	8.23681	8.51931	2.7779	4.36576	3.90684	5.09428	9.07164	8.83077	8.73021	8.31707	37	26	20	40	44	83	81	33	44	36	66	74	87	105	85
ENSBTAG00000001703.5	0	0	0	0	0	0	0	0	0	0	0	0	0	0	0	0	0	0	0	0	0	0	0	0	0	0	0	0	0	0
ENSBTAG00000001704.6	0.100387	0.0228495	0.0608541	0.0388979	0.189285	0.0362573	0.141233	0.0625702	0.035584	0.103193	0	0.104021	0.0753119	0.152966	0.0238636	7	2	4.13008	3	14	3	11	6	2.90898	8	0	7	6	15	2
ENSBTAG00000001706.4	0.0249457	0.00663985	0.00854874	0	0.0547198	0.0701644	0.0223614	0.0181426	0.0355399	0.0223326	0.0111343	0.0948833	0.0364621	0	0.0207392	3	1	1	0	7	10	3	3	5	3	2	11	5	0	3
ENSBTAG00000001707.6	5.16614	3.78781	6.42761	4.90649	4.86038	5.69446	5.55946	4.71263	4.26516	3.94204	5.28832	4.35795	3.74431	2.88547	3.95783	416	336	538	377	418	527	489	482	382	343	649	322	354	363	354
ENSBTAG00000001708.6	22.1995	19.5294	20.9432	17.8272	25.8409	28.8447	30.6999	21.8959	24.747	23.6935	26.3763	20.1058	20.0302	17.6165	18.867	2094	2309	1922	1861	2590	3226	3232	2840	2733	2492	3719	1829	2156	2334	2140
ENSBTAG00000001710.3	40.9126	38.548	33.9767	28.804	31.0543	29.9521	27.8448	31.6142	25.8342	36.2375	27.8914	32.0155	24.5047	26.8161	22.7191	624	708	520	485	503	587	504	639	464	599	640	488	430	577	416
ENSBTAG00000001711.4	4.08857	2.77178	4.00156	4.32555	6.43265	6.81162	6.30984	4.91287	4.7686	4.35172	5.43403	5.46001	5.56102	4.62646	5.4147	179.061	152.879	170.724	209.248	297.617	354.611	309.203	295.951	245.585	210.485	357.218	231.129	279.039	285.726	284.713
ENSBTAG00000001712.5	53.8579	54.1803	60.4178	47.3919	64.5108	61.1687	67.089	55.4236	53.9536	59.6677	60.1195	64.1204	61.5851	65.5656	56.3571	749	965	824	730	939	1020	1053	1069	896	899	1275	868	996	1303	942
ENSBTAG00000001714.5	4.9786	3.56601	6.25306	4.13127	4.0657	3.51712	3.39675	2.88073	3.61113	3.75692	4.39003	2.15442	2.55005	2.3739	2.71548	328	295	401	301	284	275	250	261	279	275	433	137	192	220	215
ENSBTAG00000001717.5	8.22896	6.34434	6.6989	7.10835	11.2185	12.3115	13.5443	10.2974	9.93083	8.80552	10.8514	4.4274	4.51871	4.82806	4.94403	348	338	276	332	501	619	641	599	494	411	689	181	219	288	251
ENSBTAG00000001721.6	26.3046	21.9701	25.246	22.5455	26.2782	26.4011	24.6822	24.8923	24.4952	28.2661	22.7314	28.6114	27.3638	29.22	31.9039	1064	1120	995	1007	1122	1270	1118	1385	1166	1261	1381	1119	1269	1668	1549
ENSBTAG00000001724.6	8.3868	5.94649	6.77502	6.2507	10.7875	12.647	13.7482	11.4183	11.774	9.21534	11.8825	11.3613	10.0009	11.3346	9.97874	408	364	321	336	555	731	748	764	673	496	867	534	557	777	583
ENSBTAG00000001725.5	1.16401	0.961138	3.042	0.26043	0.270931	0	0.260653	0.204187	1.25042	0.25917	0	0.965683	0	0.221603	0.245353	4	4	10	1	1	0	1	1	5	1	0	3	0	1	1
ENSBTAG00000001726.6	0	0	0	0	0	0	0	0	0	0	0	0	0	0	0	0	0	0	0	0	0	0	0	0	0	0	0	0	0	0
ENSBTAG00000001727.4	32.3599	33.2439	26.3576	41.7006	41.1401	39.6874	44.0071	45.2849	39.5362	34.6931	38.9666	31.9586	35.6586	32.5442	33.698	595	779	474	846	791	873	911	1149	864	692	1087	571	759	852	743
ENSBTAG00000001728.5	0.123289	0.0493381	0.202441	0.0470706	0.122247	0.184285	0.151083	0.0500134	0.166545	0.095077	0.111342	0.325005	0.247923	0.24711	0.189086	52	26	83	22	55	92	71	29	82	45	70	132	119	146	96
ENSBTAG00000001729.5	9.05476	8.53849	9.77361	8.14634	4.78961	4.71679	4.80553	4.30421	5.32111	5.28678	5.71079	5.24507	5.91528	5.50169	5.95637	592	701	622	589	332	366	351	387	408	384	559	331	442	506	468
ENSBTAG00000001730.4	0.0699871	0	0	0.0665942	0.034968	0.0307945	0	0	0.0621395	0.0335799	0	0	0	0	0	2	0	0	2	1	1	0	0	2	1	0	0	0	0	0
ENSBTAG00000001731.6	28.611	18.0766	32.8447	20.2734	24.6926	24.1105	23.7305	13.3477	22.7325	21.5946	26.6472	22.3475	19.2929	17.4649	14.7754	2209	1752	2466	1729	2023	2207	2045	1418	2056	1856	3079	1664	1702	1894	1371
ENSBTAG00000001734.5	0	0	0	0.0301409	0	0	0.118589	0	0	0	0	0	0.0289144	0	0	0	0	0	1	0	0	4	0	0	0	0	0	1	0	0
ENSBTAG00000001735.4	0.0460468	0.0239362	0.047668	0.0584593	0.0981202	0.145416	0.107571	0.0137857	0.0372448	0.0476779	0.141848	0.519249	0.269314	0.476877	0.358449	5	3	5	7	11	19	13	2	5	6	22	56	34	76	47
ENSBTAG00000001736.5	7.64158	4.3656	11.7689	5.44923	8.09595	9.96261	8.93243	4.20175	7.75545	5.77151	10.0062	9.76975	9.28017	7.07314	5.4497	1332	952	1995	1052	1503	2057	1736	1007	1580	1126	2603	1641	1843	1729	1143
ENSBTAG00000001737.6	5.48592	3.15484	7.45459	3.64036	6.89715	7.03818	6.78355	3.22642	5.40652	4.73568	7.44943	7.3594	6.30584	5.1668	4.25422	1327	955	1759	979	1785	2025	1832	1072	1527	1282	2697	1715	1738	1757	1242
ENSBTAG00000001739.5	0	0	0	0	0	0	0	0	0	0	0	0	0	0	0	0	0	0	0	0	0	0	0	0	0	0	0	0	0	0
ENSBTAG00000001740.6	133.965	121.799	119.331	124.252	112.19	113.705	109.228	101.002	124.464	125.712	114.416	37.3919	36.4011	32.3666	34.0237	6024	6896	5227	6172	5331	6077	5495	6247	6580	6246	7721	1625	1875	2052	1837
ENSBTAG00000001741.6	41.0284	32.1426	47.0532	34.8846	43.7442	45.7254	45.8876	35.322	43.1282	39.189	44.1444	59.2506	59.9554	51.1913	45.772	2492	2444	2780	2332	2820	3296	3121	2952	3072.99	2645	4016	3478	4155	4369	3335
ENSBTAG00000001744.4	70.2296	61.9687	68.0893	63.8807	62.9347	70.3216	64.6185	60.9389	66.4561	60.9892	66.0908	69.2021	62.8624	62.9636	61.1653	472	474	439	460	468	565	475	533	526	470	670	402	462	508	446
ENSBTAG00000001745.4	554.451	570.073	464.336	444.29	949.659	856.836	832.269	781.028	578.72	653.707	558.29	535.68	564.629	569.202	626.383	23262	30133	18980	20586	42071	42741	39078	45073	28562	30266	35170	21727	27150	33687	31548
ENSBTAG00000001747.6	9.29108	7.98883	10.1053	8.60138	11.7575	10.6571	12.0045	8.12766	8.68174	8.19101	9.31826	7.37614	7.50238	8.38309	6.5535	438	474	464	448	586	597	633	527	481	427	659	336	405	557	371
ENSBTAG00000001748.4	0.819297	0.604481	0.72886	0.408931	1.05957	1.48463	1.32527	0.898149	0.845503	1.20788	1.20189	1.09013	1.0389	0.931051	0.895078	67	62	58	37	92	144	121	101	81	110	147	86	97	107	88
ENSBTAG00000001749.5	11.0827	8.72211	14.0425	8.60561	11.5903	13.5357	12.1533	7.77132	10.7116	9.96104	13.336	11.4639	9.9495	9.37352	10.6263	923	911	1138	793	1025	1337	1130	890	1045	924	1661	921	946	1097	1064
ENSBTAG00000001751.6	0.0679806	0.0179942	0.046523	0.0410291	0.107241	0.0190637	0.0405055	0.0658979	0.0578137	0	0.105683	0.0468896	0.0791169	0.0321401	0.132114	3	1	2	2	5	1	2	4	3	0	7	2	4	2	7
ENSBTAG00000001752.4	14.6956	14.0805	15.129	12.8996	18.5579	19.2779	18.963	13.9765	14.4361	13.264	16.6581	23.7208	25.501	23.1048	21.2785	919	1106	921	892	1230	1431	1325	1202	1059	921	1560	1432	1823	2033	1599
ENSBTAG00000001753.5	0	0	0	0	0	0	0	0	0	0	0	0.0769494	0.105971	0.00754778	0.00881634	0	0	0	0	0	0	0	0	0	0	0	7	7	1	1
ENSBTAG00000001754.5	8.62422	6.60794	7.65802	5.4547	8.23445	7.66168	8.20518	5.39481	8.8373	8.13238	9.08208	13.2447	12.2096	11.6424	10.4915	750	711	648	523	756	785	794	631	890	773	1175	1111	1212	1406	1097
ENSBTAG00000001755.5	0	0	0	0	0	0	0	0	0	0	0.0300821	0	0.0197051	0	0.0940098	0	0	0	0	0	0	0	0	0	0	2	0	1	0	5
ENSBTAG00000001761.6	0	0	0	0	0	0	0	0	0	0	0	0	0	0	0	0	0	0	0	0	0	0	0	0	0	0	0	0	0	0
ENSBTAG00000001762.6	19.4878	16.4136	23.8559	19.5447	24.0755	25.8924	26.4861	20.7645	22.6341	17.2241	27.0804	26.8327	22.8005	22.8224	18.8437	549	587	639	605	713	871	833	805	751	529	1150	733	732	908	636
ENSBTAG00000001763.6	36.0049	34.1261	40.7564	36.4574	28.7452	39.1617	40.1888	34.4695	41.9362	33.9172	45.081	33.6955	25.3004	37.1203	29.6724	224	218	207	256	211	281	273	297	231	198	324	205	172	249	187
ENSBTAG00000001764.6	0.0428342	0	0	0	0.0134002	0	0.00853888	0.0069234	0.0122207	0.00424906	0	0.0247015	0.0125365	0.0203694	0.0435051	9	0	0	0	3	0	2	2	3	1	0	5	3	6	11
ENSBTAG00000001765.4	2.82723	1.69751	2.11328	1.96646	1.21769	0.987706	1.59976	0.769115	1.47388	2.48327	1.73192	0.139379	0.0504197	0.0546185	0.112083	147	111	107	113	67	61	93	55	90	143	135	7	3	4	7
ENSBTAG00000001767.5	28.9923	32.0927	28.5528	31.6432	39.5402	40.6132	41.9173	43.5063	34.1789	36.7286	37.4851	53.8275	56.2527	57.0312	62.8045	1151	1609	1098	1387	1654	1913	1862	2379	1598	1607	2231	2066	2556	3185	2986
ENSBTAG00000001768.5	8.13925	5.4773	9.88047	7.26881	6.81601	6.56023	6.9184	4.31763	6.51881	6.28536	7.79225	5.22532	5.14735	4.83849	4.31363	573	484	677	566	509	548	544	418	538	492	821	355	414	479	365
ENSBTAG00000001770.6	3.3892	2.55749	2.14633	2.31758	3.46259	3.29058	2.87944	2.81558	3.04322	3.99424	3.60619	3.43871	2.43714	2.72502	1.96659	162	157	102	122	178	192	159	186	172	211	264	160	135	187	116
ENSBTAG00000001771.6	10.7868	7.23676	10.4381	7.38465	9.85261	10.9192	10.4222	5.64832	8.33466	8.52872	10.576	11.5601	10.6595	10.4578	10.1798	1200.18	1007.96	1130.88	909.724	1166.13	1440.87	1294.21	864.279	1085.44	1058.77	1758.11	1241.17	1351.83	1632.01	1362.15
ENSBTAG00000001772.6	0.0396298	0	0	0	0	0	0	0	0	0	0	0	0	0	0	1	0	0	0	0	0	0	0	0	0	0	0	0	0	0
ENSBTAG00000001773.5	26.5639	23.5174	27.6705	20.9563	22.4555	27.0064	24.4352	24.6517	22.5445	24.5156	23.9967	26.5391	25.7101	26.2228	27.4806	365	414	373	319	323	445	379	470	370	365	503	355	411	515	454
ENSBTAG00000001774.5	18.6174	12.0079	20.638	14.3722	15.5028	18.5236	16.887	11.2036	11.7275	12.5659	14.7155	10.9628	9.61601	10.1399	9.97204	697	567	753	594	612	825	708	577	517	518	828	397	413	536	448
ENSBTAG00000001775.6	0.0380877	0.0101207	0.143511	0.0918051	0.0358803	0.0856246	0.0795926	0.018465	0.0650137	0.0342144	0.144286	0.0131594	0	0.0541965	0.0211218	3	1	11	8	3	8	7	2	6	3	17	1	0	6	2
ENSBTAG00000001776.6	50.9412	48.4058	58.5952	50.5952	59.8703	57.7066	57.3478	48.1104	52.6014	54.6024	56.6297	54.2314	55.7259	48.1601	45.716	2839	3418	3205	3142	3525	3849	3601	3716	3422	3383	4767	2942	3575	3809	3085
ENSBTAG00000001777.3	3495.76	4051.54	3504.98	4463.3	3615.68	3671.33	3759.17	4364.67	3747.2	3590.27	3664.71	3583.44	3557.62	3604.18	3650.23	16910	24685	16602	24436	18844	20954	20507	30400	21506	19381	27283	16489	20074	24364	21719
ENSBTAG00000001778.5	19.9183	15.0972	18.7953	18.0323	17.7805	19.5784	16.9921	15.2718	16.3227	16.0634	18.3436	17.8415	15.9025	16.745	13.9475	879	839	808	879	829	1027	839	927	847	783	1215	761	804	1042	739
ENSBTAG00000001780.6	5.37789	4.46339	6.34581	5.53306	6.01986	6.10236	5.54239	5.14296	5.38821	5.27669	6.32625	5.73255	6.43608	6.23486	6.50166	384	400	441	437	456	517	442	505	451	419	676	395	525	626	558
ENSBTAG00000001781.6	76.3059	69.3338	81.3599	76.3355	74.9746	81.7249	80.8413	70.8762	74.3285	74.9904	79.0039	74.393	67.9888	67.5752	68.4956	3444	3940	3577	3806	3576	4384	4082	4400	3944	3740	5351	3245	3515	4300	3712
ENSBTAG00000001782.3	152.866	142.83	160.262	158.115	140.577	123.28	130.862	158.53	125.856	122.121	130.492	116.07	135.037	129.733	131.88	1263	1516	1304	1463	1230	1219	1221	1850	1245	1105	1660	929	1306	1531	1324
ENSBTAG00000001785.6	0.199302	0.135188	0.0921887	0.117041	0.39377	0.243766	0.508995	0.485559	0.178779	0.169721	0.0600084	0.0310024	0.078605	0.0567695	0.0745782	20	17	9	13	42	29	57	67	21	19	9	3	9	8	9
ENSBTAG00000001786.6	0.776594	0.633762	1.29298	0.968825	1.62775	1.43078	1.55754	0.747745	1.37527	1.06273	1.17534	1.41196	1.53977	1.44462	1.48561	37	38	60	51	82	81	83	49	77	56	84	65	84	97	85
ENSBTAG00000001788.6	6.27211	3.81624	7.94364	3.92166	8.36259	11.9661	10.412	6.55471	6.39468	6.27585	5.22149	15.3831	9.71734	11.7091	12.2786	81	64	100	56	114	184	153	118	100	89	103	193	145	218	192
ENSBTAG00000001790.6	18.8051	9.55826	27.5978	16.3391	17.3595	21.029	19.5609	10.6664	16.6637	13.4867	23.2419	18.4974	14.8423	11.6583	8.77128	2695.75	1715.03	3847.58	2593.63	2648.75	3571.55	3127.28	2102.33	2793.15	2161.81	4974.12	2555.55	2425.01	2344.62	1512.67
ENSBTAG00000001792.5	242.778	305.072	285.71	316.984	292.379	304.919	298.172	347.452	289.906	276.462	311.194	299.422	277.712	294.34	284.708	1267	2014	1464	1871	1643	1881	1754	2610	1799	1606	2503	1492	1693	2157	1829
ENSBTAG00000001793.4	8.5827	8.39382	7.7625	5.31057	9.80447	10.3438	10.4797	8.45979	11.2343	9.29938	10.8932	11.5856	10.4662	8.6703	12.1598	180	215	146	142	220	247	229	238	251	237	315	239	287	283	266
ENSBTAG00000001794.3	4381.65	5822.71	4885.74	5218.49	4436.58	4589.05	4716.24	5139.98	4802.16	4433.51	4568.59	5485.39	5436.9	5687.39	5422.55	16295	26582	17522	21788	17781	19918	19677	27357	20900	18516	25976	19076	23334	28895	24723
ENSBTAG00000001795.6	24.275	15.7557	24.1686	19.6319	28.5221	28.0449	27.6106	22.8086	25.1832	22.3577	26.5769	22.8625	22.5698	18.7041	16.5841	3795	3087	3643	3404	4740	5192	4815	4909	4601	3907	6189	3441	4011	4104	3124
ENSBTAG00000001796.6	0.294605	0.218612	0.910545	0.219157	0.400375	0.48252	0.450465	0.113431	0.192553	0.333649	0.593618	0.344032	0.282363	0.185186	0.187305	34	31	102	28	49	66	58	18	26	43	102	38	37	30	26
ENSBTAG00000001801.4	22.3485	16.5684	21.6655	14.9847	17.3172	18.3375	17.094	10.6379	14.3398	15.8451	15.9656	8.53005	8.23462	8.30556	9.53979	1248	1163	1178	925	1024	1216	1067	817	940	981	1336	460	526	653	640
ENSBTAG00000001803.4	14.6645	10.7235	14.6274	13.0949	17.7652	16.5085	13.1391	9.82401	11.9359	13.8701	11.9473	2.81847	3.48119	2.65332	3.51526	473	437	460	466	603	634	475	436	454	491	580	88	129	121	136
ENSBTAG00000001804.4	0	0	0	0	0	0.00223137	0	0	0	0	0	0.0109711	0	0.0037707	0.0021943	0	0	0	0	0	1	0	0	0	0	0	4	0	2	1
ENSBTAG00000001805.5	45.5161	37.5468	39.8236	34.9891	43.3791	40.7649	42.0256	26.289	35.9598	42.1692	35.5763	28.3598	29.185	29.5287	31.8964	1004	1052	858	851	1002	1074	1042	799	940	1012	1187	607	743	925	843
ENSBTAG00000001806.6	1.20295	0.849491	0.852743	1.08806	0.767671	1.17021	1.09157	0.899332	1.35721	1.03839	1.6513	0.894941	0.963081	0.818568	0.549951	71	63	49	71	48	82	72	73	94	68	146	51	65	68	39
ENSBTAG00000001807.5	20.9966	12.3238	22.7903	15.2875	15.1085	17.0775	15.713	10.0051	14.6225	12.8701	19.315	16.9377	12.631	12.2383	11.7781	2077	1529	2194	1675	1589	2003	1735	1362	1694	1420	2856	1616	1426	1701	1402
ENSBTAG00000001808.6	12.0885	10.9897	13.3033	8.64385	11.4557	11.2001	12.0335	9.75749	10.614	10.4005	10.2742	10.2615	9.22857	9.71208	10.5084	398	457	427	314	397	439	444	442	412	376	509	327	349	452	415
ENSBTAG00000001809.6	0	0	0	0	0	0	0	0	0	0	0	0	0	0	0	0	0	0	0	0	0	0	0	0	0	0	0	0	0	0
ENSBTAG00000001810.5	10.6686	5.37566	15.5492	8.31926	12.2501	13.3371	11.1588	4.83745	9.85042	8.10519	12.4977	11.5287	10.0379	7.73811	6.18524	2416	1524	3433	2086	2949	3575	2810	1501	2608	2055	4222	2509	2584	2447	1679
ENSBTAG00000001812.6	0	0.0583702	0	0	0	0	0.0219993	0	0.0208643	0.022231	0.0653046	0	0.0642137	0	0.0409134	0	3	0	0	0	0	1.00425	0	1.00123	1	4	0	3.00217	0	2.00292
ENSBTAG00000001814.6	11.757	5.20308	15.3528	9.03331	17.8871	18.9212	16.3821	7.79624	14.5595	12.4622	16.3775	5.02136	5.05497	2.91928	2.2807	3328	1841	4225	2833	5398	6341	5168	3034	4813	3955	6913	1369	1629	1158	777
ENSBTAG00000001815.6	0.996927	0.778184	1.6678	0.708333	1.36351	1.36271	1.63084	0.774632	1.02146	1.01455	1.35835	1.0516	0.713798	0.585603	0.44246	249	243	405	196	363	403	454	266	298	284	506	253	203	205	133
ENSBTAG00000001816.5	1.5024	1.27494	2.78575	1.69507	2.29926	2.52595	2.61275	1.7819	1.09693	1.81877	2.59581	1.63506	1.58548	1.30687	1.22996	57	61	103	71	92	114	111	93	49	76	148	60	69	70	56
ENSBTAG00000001817.5	10.6194	9.2658	11.7684	10.4785	11.5457	10.4923	12.5715	10.9907	10.7964	10.8563	12.0048	10.5274	10.8964	10.5132	11.1032	714	782	770	779	823	837	944	1016	851	811	1208	683	837	994	897
ENSBTAG00000001818.4	0.885426	0.857802	1.21942	0.801451	0.755921	1.19937	1.15834	0.722246	1.61682	0.937687	1.15149	1.0727	0.678841	0.459613	0.575502	41	50	55	41	37	66	60	46	88	48	80	48	36	30	32
ENSBTAG00000001819.6	0	0	0	0	0	0	0	0	0	0	0	0	0.0242502	0	0	0	0	0	0	0	0	0	0	0	0	0	0	1	0	0
ENSBTAG00000001821.6	9.35168	2.50707	20.1061	5.37359	13.8422	15.8526	14.2179	2.39279	10.7835	8.05839	17.0274	13.8003	12.1304	5.96464	3.62881	4237	1419	8853	2702	6682	8504	7181	1491	5698	4101	11510	6011	6269	3794	1976
ENSBTAG00000001822.6	9.87887	8.9993	9.14527	7.11267	17.269	16.1473	12.4783	12.1296	11.6811	12.2961	11.2488	8.81033	7.67928	10.021	9.3365	180	209	163	143	329	352	256	305	253	243	311	156	162	260	204
ENSBTAG00000001823.4	3.34629	3.93218	4.2765	2.184	2.66448	2.14467	2.25292	1.31918	2.06992	2.60442	2.26297	2.66698	2.76709	1.84669	1.39443	118	175	147	85	99	90	89	64	86	101	120	91	112	92	59
ENSBTAG00000001824.5	9.53093	8.69212	9.1277	10.2158	11.4795	12.4983	12.484	10.7984	11.6977	11.3962	11.3321	10.859	9.91464	9.1897	9.12591	663	759	618	786	847	1031	970	1033	954	881	1179	729	788	899	763
ENSBTAG00000001825.2	0.379134	0.334725	0.540638	0.0571912	0.298818	0.514051	0.320134	0.168452	0.197154	0.304724	0.379108	0.0217986	0.3495	0	0.0350792	18	20	25	3	15	29	17	11	11	16	27	1	19	0	2
ENSBTAG00000001826.5	11.8639	7.72137	12.1119	7.40764	15.4358	14.4208	14.4421	6.73421	11.3294	10.3944	12.4933	28.0266	27.709	23.2549	20.9101	2201	1796	2187	1522	3052	3178	2989	1716	2460	2161	3461	5007	5850	6042	4661
ENSBTAG00000001827.5	21.0541	19.8192	21.7834	19.7314	26.8075	26.3775	21.0689	19.0909	20.2838	21.784	22.0466	19.1823	19.7674	18.2789	18.0077	482	576	487	498	643	721	542	602	550	543	763	426	522	594	494
ENSBTAG00000001828.5	2.04145	2.27941	3.08982	2.39754	2.0801	2.21679	2.77157	2.98173	2.31878	2.08361	3.04732	1.22388	0.986276	0.928493	0.968885	114	160	168	148	123	147	173	229	152	129	255	66	63	73	65
ENSBTAG00000001829.5	8.97738	8.30446	7.36877	6.76077	15.5167	17.2006	15.4276	11.2526	9.91898	10.0262	10.1545	10.7122	11.1468	9.59019	10.5977	517	602	413	431	947	1175	994	892	671	641	877	596	735	778	734
ENSBTAG00000001830.3	0.590603	0.50918	0.606082	0.511663	0.563351	0.539732	0.504563	0.634689	0.698065	0.559245	0.666551	0.398293	0.335859	0.600358	0.406514	23	25	23	22	23	25	22	34	32	24	39	15	15	33	19
ENSBTAG00000001832.6	27.3999	25.3054	28.2364	24.8501	24.7493	24.4325	27.4859	25.0972	25.3072	24.6192	25.6571	25.1073	25.9482	26.4014	29.9446	783	915	787	783	743	832	881	987	854	770	1105	695	853	1068	1026
ENSBTAG00000001834.5	6.11881	3.52668	6.80019	4.7164	8.01685	10.1622	8.75838	5.85193	6.90088	5.93826	8.47448	9.25966	6.9353	7.33176	5.93327	441	319	477	376	613	869	705	580	583	476	914	644	571	743	514
ENSBTAG00000001835.6	391.681	355.95	347.71	259.253	343.482	338.407	307.601	226.957	335.07	365.534	325.227	171.83	169.937	171.068	190.736	19120	21863	16531	13984	17733	19627	16793	15238	19218	19743	23811	8104	9497	11767	11182
ENSBTAG00000001838.5	1.27752	1.52984	1.26864	1.45373	2.2886	1.51283	1.39886	1.94625	1.47723	0.752392	1.32306	1.52611	1.97032	1.49621	1.40932	35	50	35	37	61	51	38	67	49	27	73	32	56	48	38
ENSBTAG00000001839.5	43.3946	41.1112	36.0354	41.1775	48.9115	45.5991	43.0275	44.0954	42.5324	46.844	41.1347	59.2667	61.0547	57.7389	56.8556	462	562	377	488	547	582	517	656	542	542	671	613	758	879	731
ENSBTAG00000001840.5	16.0791	15.3203	16.0944	16.0124	15.6299	16.9586	16.3664	16.2245	17.1469	16.8999	16.77	13.962	13.282	14.0722	12.0825	758	909	739	834	779	950	863	1052	950	881	1186	636	717	935	684
ENSBTAG00000001842.6	4.95696	3.44632	2.92656	3.19986	5.32988	4.59949	4.88734	4.41662	4.18392	4.96515	5.43381	6.62811	7.23717	8.08331	8.16796	111	98	64	79	125	123	123	137	111	121	184	144	187	257	220
ENSBTAG00000001843.4	24.1702	23.3916	23.7909	24.172	25.3289	26.1024	25.5117	29.1427	27.0001	26.7909	26.2208	14.0236	15.4071	19.2674	16.9334	719	880	690	793	792	925	851	1193	948	873	1175	404	527	811	604
ENSBTAG00000001844.6	4.74769	3.77882	4.06766	4.35315	6.66385	6.56943	7.24403	5.3945	5.17949	5.10774	5.89237	7.77762	8.68581	8.01899	7.32907	594	592	495	603	887	974	1011	928	758	714	1101	938	1239	1408	1103
ENSBTAG00000001845.6	0	0	0	0.0540423	0	0.0100835	0	0.00869689	0	0.0214736	0.0159938	0	0.020951	0.0425531	0.0497356	0	0	0	5	0	1	0	1	0	2	2	0	2	5	5
ENSBTAG00000001847.7	1.0276	0.477314	1.40518	0.778609	1.76486	2.18651	1.93831	0.977067	1.39852	1.11475	1.56052	1.275	0.944385	0.945402	0.552476	221	123	278	177	397	534	448	277	343	257	485	251	223	273	140
ENSBTAG00000001848.6	7.68133	5.93032	7.20679	6.4488	7.57204	8.32431	8.20818	6.54414	7.65148	6.69198	8.32782	6.60124	6.5747	5.6673	6.17725	756	729	685	700	790	965	901	880	881	730	1221	625	736	778	727
ENSBTAG00000001851.6	0	0	0	0	0	0	0	0	0	0	0	0	0	0	0	0	0	0	0	0	0	0	0	0	0	0	0	0	0	0
ENSBTAG00000001852.6	0.0760116	0.120683	0.181495	0.0572555	0.083541	0.170168	0.102115	0.0829127	0.11844	0.0910407	0.186324	0.0525254	0.0221885	0.0360544	0.0316143	6	12	14	5	7	16	9	9	11	8	22	4	2	4	3
ENSBTAG00000001854.6	63.5492	60.228	53.3162	53.487	59.3779	52.9531	54.9103	53.1047	54.7452	64.0196	57.2869	55.1004	57.1457	59.3896	60.6559	2326	2781	1902	2161	2291	2306	2251	2674	2360	2579	3152	1951	2400	3070	2664
ENSBTAG00000001855.4	25.6648	21.996	25.0697	21.7248	23.7861	23.0093	22.0762	20.5259	19.8595	23.8955	26.6834	24.7172	21.734	21.9528	23.3974	978	1057	931	914	956	1043	942	1076	891	1003	1528	911	950	1181	1070
ENSBTAG00000001856.5	47.4461	42.0089	56.6617	45.0206	47.1252	49.4197	48.0354	39.5635	44.678	41.8843	54.0533	52.091	49.7379	51.3378	45.6387	1459	1633	1699	1527	1524	1810	1656	1674	1621	1412	2503	1551	1758	2233	1683
ENSBTAG00000001857.6	1.17114	0.908791	0.574805	0.530345	1.95453	1.90516	2.04671	1.16603	1.36271	1.386	1.50825	1.89559	1.84279	1.96625	1.31518	46	45	22	23	81	89	90	63	63	60	89	72	83	109	62
ENSBTAG00000001858.6	0.164405	0.10467	0.100666	0.0903862	0.0625902	0.249445	0.117092	0.047993	0	0.268624	0.108845	0.0682941	0.0860989	0.138784	0.109352	5.57781	4.4837	3.32932	3.38392	2.23614	10.0732	4.45115	2.24025	0	10.014	5.55499	2.24231	3.354	6.65402	4.45059
ENSBTAG00000001861.7	11.6715	6.87722	11.4589	7.92885	11.5011	12.0211	13.1778	8.37315	9.63364	10.0719	12.0358	9.02923	7.30259	7.48812	7.24816	1181	872	1128	888	1237	1442	1488	1165	1141	1137	1820	881	843	1064	882
ENSBTAG00000001862.4	0.0181247	0.158597	0.164843	0.118692	0.256774	0.335774	0.0783482	0.0790712	0.169829	0.0918539	0.272852	0.241813	0.229777	0.218832	0.230585	1	12	11	9	18	24	6	6	11	7	28	16	18	18	19
ENSBTAG00000001864.6	15.6728	9.12049	22.3868	10.1365	9.05252	8.12098	7.8482	3.95021	7.22461	8.58851	8.40196	5.37613	5.98274	4.68476	4.89218	1460	1065	2029	1045	896	897	816	506	788	892	1170	483	636	613	548
ENSBTAG00000001865.4	0.119668	0.189524	0.122755	0.189795	0.426249	0.326727	0.186886	0.152212	0.253794	0.190655	0.0795401	0	0.234456	0.211673	0.0498814	4	8	4	7	15	13	7	7	10	7	4	0	9	10	2
ENSBTAG00000001866.4	0	0	0.155776	0	0	0	0	0	0	0	0	0	0	0	0	0	0	5	0	0	0	0	0	0	0	0	0	0	0	0
ENSBTAG00000001867.6	8.61896	3.30114	10.1264	4.77388	12.6894	14.388	13.6361	4.05112	10.5988	9.38431	13.1342	9.97327	9.20274	6.53193	4.99615	6455	3093	7339	3967	10130	12756	11346	4104	9267	7892	14643	7181	7822	6815	4512
ENSBTAG00000001868.5	11.5365	11.817	12.5533	10.1041	15.1476	16.677	16.3283	16.3674	15.2831	12.7587	16.1105	11.7306	9.70091	11.0627	10.0057	576	741	611	557	799	991	912	1125	897	706	1206	565	557	779	601
ENSBTAG00000001870.5	0	0	0	0	0	0	0	0	0	0	0	0	0	0	0	0	0	0	0	0	0	0	0	0	0	0	0	0	0	0
ENSBTAG00000001871.6	0.244955	0.0553123	0	0.253897	0.13324	0.117464	0.124794	0	0.0296337	0.287756	0.0928762	0.144503	0.365039	0	0.408601	7	2	0	8	4	4	4	0	1	9	4	4	12	0	14
ENSBTAG00000001872.5	19.3276	16.6126	15.6574	16.9234	17.4917	19.8582	16.727	17.256	14.1213	15.9824	18.8521	21.6715	23.5381	22.932	23.3167	520	566	411	502	494	637	505	639	449	470	765	565	729	874	752
ENSBTAG00000001873.5	0	0	0	0	0	0	0	0	0	0	0	0	0	0	0	0	0	0	0	0	0	0	0	0	0	0	0	0	0	0
ENSBTAG00000001874.7	0.725777	0.41478	1.14245	0.433507	0.883728	0.91185	0.930294	0.277161	0.691082	0.658785	0.991059	0.641826	0.560949	0.44029	0.357975	231	167	351	152	299	340	325	118	250	235	468.133	190	201	196	136
ENSBTAG00000001877.5	6.35806	3.89748	5.13485	5.86502	7.02123	6.88928	6.08603	4.76819	6.42057	5.91512	6.92474	26.5185	30.2457	24.1066	23.5693	221	171	174	225	257	285	237	228	263	226	362	892	1207	1184	983
ENSBTAG00000001879.6	0.842769	0.52194	1.50187	0.658622	1.37484	0.960396	1.08132	0.281545	1.0016	0.768294	1.37585	1.21165	0.825978	0.499776	0.484851	172	133	297	147	297	231	244	79	238	175	416	237	192	143	119
ENSBTAG00000001881.6	0.0428816	0.017034	0.0220126	0.0194068	0.0202822	0.0360848	0.0766709	0	0.0729685	0.0193926	0	0	0	0	0	2	1	1	1	1	2	4	0	4	1	0	0	0	0	0
ENSBTAG00000001882.5	0.272008	0	0.0464144	0	0	0	0.0957527	0.0658049	0	0.125007	0.0299716	0.0554695	0.0392799	0	0.189184	6	0	1	0	0	0	2	2	0	3	1	1	1	0	5
ENSBTAG00000001886.6	16.4496	13.4727	17.5146	14.7061	16.5157	17.8125	18.1864	10.7909	17.5496	15.17	18.4103	11.0194	10.2978	9.48363	9.76563	491	510	504	488	518	630	607	455	616	496	814	312	350	398	343
ENSBTAG00000001887.6	14.5779	11.2868	15.0921	12.8179	15.8052	14.1568	15.2245	9.118	12.8837	11.4833	14.1067	13.6078	13.2562	12.2789	12.3915	1058	1028	1066	1029	1217	1219	1234	910	1096	927	1532	953	1099	1253	1081
ENSBTAG00000001888.6	11.2208	4.64313	14.6981	7.35037	10.7383	11.2694	10.4218	3.1592	9.00871	8.13597	11.6646	10.3973	9.70221	7.10249	5.60359	3976	2056	5063	2886	4058	4727	4115	1539	3727	3234	6162	3548	3913	3526	2390
ENSBTAG00000001889.6	23.7942	23.5649	24.8975	21.0852	20.415	26.9188	31.4059	26.7626	24.0726	24.3858	28.9345	21.9984	22.1356	24.2276	23.2133	157	199	162	157	144	212	234	252	190	178	295	140	171	227	187
ENSBTAG00000001890.7	2.20001	1.25366	2.05997	1.47299	2.13485	1.87615	2.13497	0.960363	1.59002	1.74905	2.31987	2.45895	1.68387	1.52705	1.48364	323	230	293	238	330	325	347	192	271	285	509	343	281	312	258
ENSBTAG00000001892.5	14.9825	12.1138	15.0241	15.6801	14.3468	15.7015	16.7242	16.668	15.7157	15.0684	15.7722	17.0426	14.2151	17.672	17.276	338	347	331	390	339	423	424	518	420	370	538	373	370	566	467
ENSBTAG00000001893.6	0	0	0	0	0	0	0	0	0	0	0	0	0	0	0	0	0	0	0	0	0	0	0	0	0	0	0	0	0	0
ENSBTAG00000001894.6	6.62135	4.30008	6.71915	6.3919	7.2714	8.13267	8.10205	5.84882	6.18603	5.35265	6.81012	5.17393	5.60892	5.90589	5.09491	629	512	621	672	734	916	859	764	688	567	967	474	608	788	582
ENSBTAG00000001895.6	10.1022	9.53991	10.0071	8.04519	9.96933	11.7056	10.2103	9.13925	8.27634	9.34142	9.9417	8.09585	9.35264	9.82486	9.9274	483	574	466	425	504	665	546	601	465	494	713	374	512	662	570
ENSBTAG00000001898.6	8.87318	5.97823	12.7155	7.57128	8.07644	8.56365	7.18884	4.58011	7.22746	6.87026	7.36339	5.27901	4.25338	4.72561	3.17857	641	542	894	605	619	734	580	455	612	552	796	368	351	480	276
ENSBTAG00000001899.5	0.853142	0.642875	0.946236	0.808857	0.560836	0.668776	0.497322	0.257068	0.578674	0.577289	0.898263	0.562837	0.668527	0.782088	0.66856	140	132	151	147	98	130	91	58	111	106	220	89	125	180	132
ENSBTAG00000001900.6	0.0553902	0	0	0	0	0	0.147567	0	0.0467113	0	0	0	0	0	0	1	0	0	0	0	0	3	0	1.00261	0	0	0	0	0	0
ENSBTAG00000001902.6	1.11499	0.511365	2.12379	0.889053	1.69929	2.02589	1.77974	0.633272	1.18187	1.00735	1.78925	1.2213	1.07365	0.663259	0.51179	438	251	811	387	712	942	779	342	542	444	1047	462	480	365	242
ENSBTAG00000001903.5	0	0	0	0	0	0	0	0	0.0544817	0.0599768	0.256076	0.200268	0.279741	0.0910183	0	0	0	0	0	0	0	0	0	1	1	6	3	5	2	0
ENSBTAG00000001904.5	7.5211	6.2866	8.13766	7.13487	9.42299	9.18751	9.2734	7.77111	7.29886	7.55806	9.78609	15.2069	13.0996	13.4941	12.035	644	675	678	676	854	928	884	915	732	721	1253	1256	1275	1621	1239
ENSBTAG00000001906.6	0.590222	0.37974	1.17301	0.725087	1.00776	1.32292	1.32973	0.442211	0.793937	0.61791	1.31498	1.55708	1.35611	1.09221	0.781775	133	107	257	181	242	353	334	137	209	156	442	338	348	345	212
ENSBTAG00000001908.6	31.818	23.8665	31.2357	28.3403	32.6809	33.3254	31.0483	26.4767	29.3246	28.4509	32.644	31.6061	28.062	29.2791	28.2344	2224	2094	2125	2191	2423	2764	2424	2545	2403	2211	3415	2132	2241	2878	2372
ENSBTAG00000001911.6	12.4168	9.335	9.53668	7.74252	7.88852	9.83894	10.0562	5.13059	12.7455	12.8788	15.2352	0.913542	0.845501	0.78819	0.801449	1932	1818	1443	1334	1307	1814	1745	1098	2319	2242	3540	137	150	172	150
ENSBTAG00000001912.4	0	0	0	0	0	0	0	0	0	0	0	0	0	0	0	0	0	0	0	0	0	0	0	0	0	0	0	0	0	0
ENSBTAG00000001915.6	0	0	0.02476	0.0436889	0.0228492	0.0202887	0.0215542	0	0	0	0.0160647	0.0499045	0.042093	0.0683991	0.0401922	0	0	1	2	1	1	1	0	0	0	1	2	2	4	2
ENSBTAG00000001917.4	0	0.0610575	0.0630138	0	0.0433915	0	0.150986	0.0111505	0	0.0414102	0.0102422	0.127093	0	0	0.03828	0	5	4	0	3	0	11	1	0	3	1	8	0	0	3
ENSBTAG00000001918.6	0.0106939	0	0	0.0151044	0.0150588	0.00941627	0.00500159	0.0283915	0.00477151	0.00477584	0.0107504	0.0324566	0.0538444	0.0238601	0.0399927	2	0	0	3	3	2	1	7	1	1	3	6	11	6	9
ENSBTAG00000001919.4	2.26688	1.87243	2.27031	1.54693	2.95108	3.19885	2.55907	1.46349	2.55764	2.20065	2.56797	1.67867	1.45904	1.39939	1.61606	196	203	191	148	271	328	247	174	259	212	332	140	144	170	168
ENSBTAG00000001920.5	0.984641	0.564257	1.1091	0.844335	1.29496	1.24562	1.43456	0.809185	1.13423	0.869077	1.22532	1.06616	0.893432	0.837672	0.709755	431.384	309.135	472.401	409.824	605.671	645.785	700.006	487.572	580.347	427.004	800.475	450.042	445.834	514.472	374.277
ENSBTAG00000001922.6	90.6744	77.5014	86.5653	93.8746	96.1275	90.8006	90.2371	87.3224	78.1778	88.2478	87.3407	149.653	137.142	142.89	135.091	1751	1908	1641	2005	1947	2099	1967	2324	1793	1852	2555	2802	3061	3933	3133
ENSBTAG00000001925.5	0	0	0.0189588	0.0334029	0	0	0	0	0	0	0	0.133801	0.080679	0	0.0614697	0	0	1	2	0	0	0	0	0	0	0	7	5	0	4
ENSBTAG00000001926.4	126.57	99.9054	112.134	97.3256	135.041	137.624	138.189	97.5685	121.814	127.908	133.655	101.877	101.464	98.6864	100.483	6708	6658	5787	5701	7575	8663	8187.95	7111.85	7581	7510	10618	5215	6153	7366	6397
ENSBTAG00000001927.5	0.0356015	0.0708101	0.127977	0.11272	0.0840489	0.134916	0.0477766	0.129431	0.106154	0.14449	0.0712771	0.036867	0.140062	0.214944	0.0592677	2	5	7	7	5	9	3	10	7	9	6	2	9	17	4
ENSBTAG00000001928.5	159.033	127.416	137.015	131.867	201.126	189.315	190.065	178.589	162.94	161.57	173.534	164.937	156.345	143.568	137.556	9280	9343	7784	8507	12432	13116	12395	14332	11158	10459	15170	9293	10433	11792	9644
ENSBTAG00000001931.4	11.8028	9.37796	14.3043	11.1489	11.4809	13.471	13.4938	12.3712	10.3968	10.6246	13.0508	15.6583	15.541	14.8885	13.6838	648	698	774	694	691	874	851	925	702	656	1120	880	1016	1191	940
ENSBTAG00000001932.6	24.5597	18.8208	23.4074	17.3448	24.258	26.9026	25.7757	18.0982	24.3417	22.0073	27.9837	20.38	19.5575	17.5767	17.3	2195	2109	2033	1717	2304	2854	2573	2226	2549	2194	3741	1757	1995	2209	1860
ENSBTAG00000001933.4	80.6049	79.2083	72.5454	73.5646	82.223	85.3448	80.0208	81.7256	79.4922	81.9764	80.3282	68.162	66.5229	67.8053	74.7792	3139	3889	2753	3163	3378	3953	3489	4378	3644	3518	4700	2567	2971	3727	3495
ENSBTAG00000001936.6	0	0	0	0	0	0	0	0	0.0441935	0	0	0	0	0	0	0	0	0	0	0	0	0	0	3	0	0	0	0	0	0
ENSBTAG00000001937.4	531.4	558.231	589.219	540.896	496.835	506.023	535.388	586.136	498.517	474.772	457.798	475.018	434.064	488.773	499.851	1200	1431	1226	1331	1213	1303	1356	1812	1301	1202	1564	1017	1132	1469	1346
ENSBTAG00000001938.4	417.394	537.346	498.378	520.882	570.09	649.431	679.998	686.549	528.439	446.142	539.366	427.081	366.037	380.737	388.524	889	1260	964	1192	1298	1570	1616	1967	1289	1046	1707	858	887	1068	968
ENSBTAG00000001939.5	10.8173	14.2868	18.7973	13.2225	12.0411	13.9042	16.2407	10.4822	10.1373	9.0946	16.4504	18.5738	18.2878	16.0154	13.594	739	557	878	625	819	1008	793	638	698	603	1253	803	856	969	712
ENSBTAG00000001941.6	0.232621	0.0447405	0.0960328	0.0602909	0.0363915	0.0813738	0.0569716	0.0112646	0.139045	0.0346494	0.0744406	0.121808	0.0409493	0	0.0077677	26	7	11	8	5	11	8	2	21	5	14	14	6	0	1
ENSBTAG00000001942.6	11.2555	7.74186	11.5292	7.08743	9.51141	9.78543	10.2416	4.73508	9.2319	8.89393	10.0038	7.16165	7.78383	5.22734	6.06565	847	731	845	590	760	874	861	490	815	745	1127	520	669	553	549
ENSBTAG00000001945.5	5.53797	4.91834	4.57465	3.87146	5.69473	5.77727	6.28181	4.75129	5.03074	4.65439	6.36156	10.4989	9.23637	11.3461	10.4827	284	315	232	216	282	327	359	316	305	268	466	506	549	835	640
ENSBTAG00000001947.6	0.0164758	0.0131146	0.135392	0.0298023	0.0466464	0.152666	0.117953	0.0718808	0.0702136	0	0.0880019	0.0853279	0.0864624	0.0819538	0.0829855	1	1	8	2	3	11	8	6	5	0	8	5	6	7	6.05214
ENSBTAG00000001948.3	60.2236	62.0951	67.1151	61.4093	90.646	92.5932	88.476	97.1367	73.1672	70.346	78.6119	91.6373	92.7557	85.216	88.3332	1419	1857	1544	1595	2238	2604	2342	3152	2041	1806	2799	2094	2520	2849	2494
ENSBTAG00000001950.5	17.4434	15.0457	15.0677	13.924	19.2063	19.8034	19.0636	14.4105	15.1746	17.4641	18.0647	16.2783	16.7072	14	17.7333	726	789	611	640	844	980	888	825	743	802	1129	655	797	822	886
ENSBTAG00000001952.6	0	0	0.0165678	0.0145553	0	0	0	0	0	0.0216358	0.01079	0.025076	0	0.0114825	0	0	0	2	2	0	0	0	0	0	3	2	3	0	2	0
ENSBTAG00000001956.5	15.5637	11.8607	14.072	16.264	12.4869	12.2755	12.6326	12.0984	9.25114	14.673	16.0459	12.2814	11.3657	8.27957	9.07779	237	231	210	274	199	224	217	255	168	242	372	182	201	180	166
ENSBTAG00000001957.5	6.60188	5.52525	7.20662	6.01045	6.42147	7.27797	6.14813	5.70458	5.92007	5.60311	5.98993	5.78427	4.91844	4.26274	3.78424	374	403	397	382	382	500	387	447	400	350	509	318	318	346	266
ENSBTAG00000001959.6	0.0550417	0.0585532	0	0	0.121312	0.0154952	0	0.120062	0.0312546	0	0.0245568	0.0949874	0.208485	0.130296	0.168505	3	4	0	0	7	1	0	9	2	0	2	5	13	10	11
ENSBTAG00000001961.6	6.4456	2.48974	8.2755	3.77064	15.1358	16.8821	15.7228	3.73991	9.74327	7.29657	12.275	21.7461	24.5801	13.7475	9.88732	2521	1229	3191	1648	6346	7861	6922	2022	4499	3232	7193	8254	11007	7587	4697
ENSBTAG00000001962.6	19.3727	17.6233	23.0469	19.2989	16.6732	17.5682	18.1303	15.9454	17.9004	18.8207	18.779	18.567	16.9969	16.1408	15.9706	1220	1399	1418	1340	1117	1318	1278	1386	1317	1321	1775	1127	1228	1433	1213
ENSBTAG00000001965.6	0	0	0	0	0	0	0	0	0	0	0.0462849	0	0	0	0	0	0	0	0	0	0	0	0	0	0	4	0	0	0	0
ENSBTAG00000001966.6	13.7752	10.7781	10.3586	9.03621	15.3593	13.2767	13.634	13.2746	13.514	12.9889	12.6069	6.4524	6.40137	4.43869	4.78831	654	644	479	474	771	749	724	867	754	682	898	296	348	297	273
ENSBTAG00000001968.6	7.08084	3.88414	12.4451	6.15608	7.44727	9.40892	7.85812	4.38633	6.32652	5.2986	9.46438	9.78966	7.73966	6.98405	5.65028	412	284	705	396	459	650	511	351	432	342	825	550	515	572	395
ENSBTAG00000001969.6	0.3165	0.140476	0.614704	0.158791	0.3304	0.207772	0.189191	0.230192	0.216538	0.125806	0.353322	0.218931	0.15427	0.125331	0.140313	45	25	85	25	50	35	30	45	36	20	75	30	25	25	24
ENSBTAG00000001975.6	0.0552267	0.0334006	0.0143288	0.0311706	0.0130923	0.0058268	0.0437335	0	0.011918	0.0308671	0.0233356	0.021489	0.00611338	0.0196831	0	8	6	2	5	2	1	7	0	2	5	5	3	1	4	0
ENSBTAG00000001976.4	0	0	0	0	0	0	0	0	0	0	0	0	0	0	0	0	0	0	0	0	0	0	0	0	0	0	0	0	0	0
ENSBTAG00000001977.5	29.7146	24.7617	24.2648	27.1802	27.8728	24.8335	25.7953	19.7503	23.9583	25.4751	24.7531	29.5816	30.0044	25.9542	28.7932	720	761	574	726	708	718	702	659	687	673	906	695	838	892	836
ENSBTAG00000001979.6	0.0172859	0.0137551	0.0532639	0.109451	0.0326392	0.0436761	0.0463997	0	0	0	0.0230759	0.017902	0.0151149	0	0	1	1	3	7	2	3	3	0	0	0	2	1	1	0	0
ENSBTAG00000001981.6	31.7654	23.1034	26.3723	21.0708	28.914	27.2181	29.4035	16.8802	25.8818	25.8507	29.835	42.071	48.7569	35.6473	38.4658	3379	3079	2729	2481	3270	3432	3490	2469	3222	3069	4742	4315	5916	5324	4921
ENSBTAG00000001983.5	45.0743	35.7078	44.7279	34.7876	28.3327	29.6968	31.1673	19.0707	26.5605	29.5667	25.9349	19.3595	20.7921	20.0622	15.0353	241	242	235	195	163	188	188	142	169	176	214	99	130	146	99
ENSBTAG00000001985.6	0.0148395	0	0.0762288	0.0134177	0.0279873	0.0250092	0.09299	0	0.0379662	0.0400581	0.0693926	0.0307505	0	0	0	1	0	5	1	2	2	7	0	3	3	7	2	0	0	0
ENSBTAG00000001987.5	35.9581	24.1489	41.3295	26.9915	41.2869	42.9359	42.7382	25.2912	32.89	27.9138	40.2338	48.6002	44.1732	34.2895	30.0573	2918	2454	3261	2419	3549	4116	3867	2815	3113	2518	4868	3761	4059	3885	2902
ENSBTAG00000001988.4	123.444	106.285	128.488	116.897	109.642	104.699	107.547	108.808	116.966	112.947	114.429	111.112	99.7373	101.732	101.341	9434	10191	9556	9883	8893	9492	9178	11435	10475	9606	13083	8193	8705	10929	9310
ENSBTAG00000001992.6	15.6854	14.384	16.504	13.3663	12.4433	12.7155	11.3329	9.38502	13.6016	15.2626	13.9206	16.9762	17.4335	17.0191	16.3195	1078	1241	1104	1016	907	1037	870	887	1096	1166	1432	1126	1369	1645	1348
ENSBTAG00000001994.6	10.8831	6.55005	10.397	7.28471	12.7233	13.3374	11.7091	6.40599	9.25918	11.3988	9.84313	10.9573	9.06968	8.25205	7.25521	493.02	373.584	458.796	364.558	609.127	718.102	593.419	399.158	493.115	570.635	669.136	479.719	470.625	527.034	394.646
ENSBTAG00000001996.6	77.6917	57.261	59.3241	71.2831	68.4478	82.1514	80.8512	84.6807	65.4355	65.0168	81.9631	82.4943	73.6782	72.0697	68.4909	1584	1485	1182	1603	1460	2002	1854	2380	1583	1440	2531	1633	1736	2089	1674
ENSBTAG00000001997.4	0	0	0	0	0	0	0	0	0	0	0	0	0	0	0	0	0	0	0	0	0	0	0	0	0	0	0	0	0	0
ENSBTAG00000001998.6	0	0	0	0	0	0	0	0	0	0	0	0	0.0103314	0	0	0	0	0	0	0	0	0	0	0	0	0	0	1	0	0
ENSBTAG00000001999.6	27.3796	25.2425	32.9595	26.6615	23.2789	24.1457	21.4956	15.2185	23.2466	21.1991	23.4318	21.0831	19.7499	18.2124	18.7731	787	918	924	845	703	827	693	602	789	667	1015	587	653	741	647
ENSBTAG00000002000.3	301.401	358.853	371.255	344.99	315.4	347.053	363.676	366.754	336.674	265.935	334.519	410.811	413.139	473.427	433.244	671	902	761	836	756	882	906	1114	864	662	1125	865	1061	1401	1145
ENSBTAG00000002002.7	4.7668	2.6734	5.3804	4.53964	8.68729	9.26815	9.82921	4.55365	5.42057	4.60807	7.36316	7.71067	5.95907	5.38261	4.68661	678	512	780	679	1368	1590	1552	870	979	751	1663	1039	1038	1034	845
ENSBTAG00000002004.3	179.339	195.655	246.786	246.616	183.999	183.711	176.99	183.234	170.287	157.876	169.74	221.659	190.255	195.852	175.665	1157	1615	1570.42	1797.5	1271	1414	1290	1689	1314	1128	1693	1379	1437	1793	1388
ENSBTAG00000002006.6	881.101	582.161	941.459	708.037	743.713	622.485	637.732	390.228	641.76	662.342	611.613	651.087	731.273	599.038	572.275	159036	131450	165241	141548	142979	133078	128338	96840	135375	133827	164732	113231	150368	151620	124289
ENSBTAG00000002007.6	0	0	0	0	0	0	0	0	0	0	0	0	0	0	0	0	0	0	0	0	0	0	0	0	0	0	0	0	0	0
ENSBTAG00000002009.3	0.295181	0.459944	0.100072	0.530233	0.467641	0.492502	0.0872069	0.331899	0.410955	0.452277	0.320929	0.101323	0.16863	0.275294	0.732742	3.00025	6.0022	1.00019	6.00445	5	6.00036	1.00025	4.72102	5.00063	5.00103	5.00093	1.00016	2.00025	4.00084	9.00319
ENSBTAG00000002010.5	33.4011	25.3583	31.495	25.2146	31.0994	33.5843	32.891	23.1557	30.6099	30.3883	30.6272	24.9273	25.475	21.7387	22.2792	2167	2066	1989	1809	2139	2586	2384	2066	2329	2190	2975	1561	1889	1984	1737
ENSBTAG00000002011.6	1.12126	0.683857	0.796499	0.825957	0.926377	1.06171	1.43777	0.573772	1.09829	0.846336	1.21181	0.975469	0.957313	1.02388	0.886774	81	62	56	66	71	91	116	57	93	68	131	68	79	104	77
ENSBTAG00000002012.3	154.207	156.052	144.825	163.831	143.937	145.158	146.931	160.265	141.494	148.883	140.334	146.038	138.14	155.478	151.888	1792	2326	1652	2115	1753	2022	1927	2594	1966	1876	2494	1650	1870	2583	2127
ENSBTAG00000002014.6	35.9138	30.2166	37.2829	31.0271	38.2897	40.0187	38.5033	32.7776	33.7403	31.5917	37.4957	38.7649	35.7114	33.803	32.7387	2541	2682	2553	2468	2917	3405	3076	3219	2824	2502	4010	2664	2894	3370	2823
ENSBTAG00000002015.5	0.393162	0.263865	0.724145	0.228379	0.482895	0.554513	0.522913	0.316574	0.328468	0.313887	0.470751	0.801633	0.491121	0.384411	0.294714	44	35	80	29	58	75	64	50	43	39	83	88	63	59	39
ENSBTAG00000002018.4	2070.82	2102.81	1927.18	2121.48	1915.68	1939.84	2027.62	2028.12	1865.93	2052.75	1923.22	2460.49	2409.97	2405.53	2679.84	22047	28746	20162	25142	21424	24759	24363	30172	23778	23751	31372	25449	29920	36621	34455
ENSBTAG00000002019.6	0.021063	0.0167362	0	0	0.0356337	0.0627362	0.0666545	0.0306277	0	0.076181	0	0.0435973	0	0	0.0324424	1	1	0	0	1	2	3	2	0	4	0	2	0	0	2
ENSBTAG00000002020.6	3.1315	2.21951	3.30828	1.71558	3.08104	3.59795	2.94245	1.57112	2.63709	2.13377	3.26253	2.43235	3.08815	2.42345	2.17781	287	255	295	174	300	391	301	198	283	218	447	215	323	312	240
ENSBTAG00000002021.5	40.3042	29.772	36.87	34.5392	28.7745	27.8071	32.3199	25.9542	28.439	30.7912	29.3388	27.3621	24.8483	22.9005	24.6337	650	675	672	730	567	630	639	656	605	607	800	481	534	603	499
ENSBTAG00000002023.6	0.0145445	0	0.00997223	0	0	0	0	0	0	0.00865727	0	0.0100648	0.00851335	0.0103744	0	3	0	2	0	0	0	0	0	0	2	0	2	2	3	0
ENSBTAG00000002024.6	0	0	0	0	0	0	0	0	0	0	0	0	0	0	0	0	0	0	0	0	0	0	0	0	0	0	0	0	0	0
ENSBTAG00000002025.5	3.21255	2.52647	2.78641	3.16836	3.59178	3.92662	3.72317	3.27661	2.97793	3.57634	3.15044	4.95763	6.5618	5.26182	6.1785	231	228	195	252	274	335	299	324	251	286	339	344	539	532	534
ENSBTAG00000002026.6	863.083	884.458	823.662	857.342	813.954	740.322	770.796	837.575	773.093	786.849	766.475	876.922	857.936	900.227	917.607	33199.6	42438.9	30416.7	36127.8	33103.8	33958.4	33177.4	43752.8	34958.9	33638.7	44508.5	32547.8	37881.4	48551.2	42423.6
ENSBTAG00000002027.5	0	0.107276	0.426469	0	0	0	0	0	0	0	0.164342	0	0	0.0480602	0.0571473	0	2	5	0	0	0	0	0	0	0	3	0	0	1	1
ENSBTAG00000002028.5	11.6071	10.802	8.27563	9.1834	18.3851	17.6218	17.3392	16.0276	12.9277	13.5732	11.0983	17.0556	16.7578	16.7287	18.2149	654	765	454	572	1097	1179	1092	1242	855	848	937	928	1080	1327	1233
ENSBTAG00000002029.6	0	0	0	0.12358	0	0.116381	0	0	0	0	0	0.287756	0	0	0	0	0	0	1	0	1	0	0	0	0	0	2	0	0	0
ENSBTAG00000002030.3	0	0	0	0	0	0	0	0	0	0	0	0.0549783	0	0.0375268	0.0445489	0	0	0	0	0	0	0	0	0	0	0	1	0	1	1
ENSBTAG00000002033.6	7.73988	7.27557	7.3839	7.34426	9.28052	7.75586	8.68785	4.89465	7.4925	7.59933	7.62991	7.21235	6.50845	7.84502	7.02386	216	257	201	226	272	258	272	188	247	232	321	195	209	310	235
ENSBTAG00000002034.5	0.149883	0.0954998	0.20018	0.0948686	0.296836	0.202074	0.09392	0.0762925	0.127817	0.188835	0.300365	0.201878	0.0393474	0.0745908	0.162129	10	8	13	7	21	16	7	7	10	14	30	13	3	7	13
ENSBTAG00000002036.6	2.42537	2.03174	3.28028	1.7142	2.49856	2.05199	1.8522	1.31456	2.41465	1.74714	2.58287	2.81104	2.62558	2.04195	1.96709	213	216	282	165	235	211	181	162	248	175	342	240	264	249	210
ENSBTAG00000002037.6	1.41286	0.634817	1.82749	1.10733	0.739242	0.844605	0.788243	0.292605	0.767543	0.788033	0.832873	0.611367	0.689047	0.406518	0.381216	151	85	190	131	84	107	94	43	96	94	133	63	84	61	49
ENSBTAG00000002038.5	1793.14	2018.52	1871.47	2107.99	1626.9	1529.85	1534.25	1978.08	1641.1	1715.22	1594.44	1409.78	1407.36	1427.46	1487.86	36559	52348	37288	47404	34702	37282	35182	55595	39701	37989	49236	27907	33160	41376	36365
ENSBTAG00000002039.5	15.5142	11.0328	16.3993	13.2746	17.7331	18.9208	19.2948	12.2747	16.7608	15.2331	17.3698	16.0375	14.4009	13.4481	13.3122	965	862	993	913	1169	1397	1341	1050	1223	1052	1618	963	1024	1177	995
ENSBTAG00000002041.5	0	0	0	0	0	0	0.124814	0	0	0	0	0	0	0.0165049	0	0	0	0	0	0	0	6	0	0	0	0	0	0	1	0
ENSBTAG00000002042.5	18.0945	15.7948	15.8889	17.3514	23.3811	24.4215	23.0347	19.6861	20.7575	18.8349	19.685	21.1624	18.9504	18.7871	18.5312	1328	1455	1135	1409	1821	2127	1888	1987	1786	1538	2162	1499	1589	1939	1635
ENSBTAG00000002044.4	5.73559	5.96332	4.89697	6.13452	4.7783	5.01031	4.81485	4.63698	5.35744	6.09782	6.28775	5.62513	4.91673	4.78318	4.13988	232	304	193	274	204	241	218	258	255	272	382	220	228	273	201
ENSBTAG00000002045.6	85.7821	79.7206	84.1517	81.6282	93.6352	93.0888	93.3025	94.1091	89.0888	86.8968	92.9075	77.7444	73.6706	73.0201	78.7551	4087	4780	3905	4297	4717	5270	4972	6167	4988	4579	6640	3579	4019	4903	4506
ENSBTAG00000002046.5	2.024	0	4.39507	6.07384	2.8232	0.437762	0.919278	0	2.18128	5.05418	1.02851	2.66865	4.88317	1.50982	0	4	0	8	13	6	1	2	0	5	11	3	5	11	4	0
ENSBTAG00000002048.5	40.5943	27.1175	42.0491	28.8079	38.3285	41.3689	38.7733	19.1435	33.6289	33.2144	39.8656	37.8471	36.0283	30.7455	29.1872	3408	2855	3435	2676	3417	4119	3634	2210	3307	3106	5005	3065	3453	3627	2946
ENSBTAG00000002049.4	25.9721	19.23	22.9323	17.4751	27.9912	26.4097	25.5154	21.6686	26.0883	24.6116	26.6699	22.6061	22.5675	23.4674	22.7617	968	904	833	719	1100	1171	1065	1111	1145	1009.94	1494	815	964.962	1235	1018
ENSBTAG00000002050.5	31.5454	27.2158	31.0814	31.0589	18.5206	18.6564	16.9304	16.2941	21.3359	20.6782	20.7885	22.3443	22.1663	22.0793	21.5103	738	808	710	801	454	521	445	525	591	527	735	507	598	733	603
ENSBTAG00000002051.6	5.52603	3.57444	6.21532	4.20478	9.18102	10.3915	9.42837	5.91908	7.19151	6.28082	8.48058	5.97578	4.95883	3.96666	3.23128	1276	1031	1392	1075	2258	2828	2420	1879	1940	1620	2921	1327	1304	1280	898
ENSBTAG00000002052.5	80.6672	64.7671	74.0245	63.2474	91.3141	85.5795	82.2984	71.1401	74.7342	74.2699	74.9526	62.9373	63.5429	52.3009	46.0502	8567	8618	7648	7435	10310	10774	9752	10389	9289	8803	11894	6445	7698	7799	5882
ENSBTAG00000002055.6	2.39737	1.12958	3.88952	1.34825	2.85291	3.66299	3.01989	0.777226	2.47611	1.97587	3.69195	2.65605	1.72177	1.48794	1.01673	249	147	393	155	315	451	350	111	301	229	573	266	204	217	127
ENSBTAG00000002056.6	4.81224	3.09643	5.71672	4.4353	3.62309	2.80212	3.49963	2.42543	2.95918	2.86589	3.25775	2.87712	2.75456	2.29722	2.49667	404	326	467	412	323	279	328	280	291	268	409	233	264	271	252
ENSBTAG00000002058.4	20.5965	20.2021	23.7673	23.2727	18.3279	20.0528	18.6277	17.8847	16.7134	18.394	18.7129	14.7689	15.2373	13.5035	13.2909	389	486	439	485	362	453	396	466	375	377	536	271	333	363	301
ENSBTAG00000002059.6	0.993954	0.816153	1.29688	0.779312	1.08189	1.52995	1.17261	0.72373	1.17134	0.947916	1.35568	0.862503	1.063	0.961917	0.673967	174	179	221	151	202	317	229	174	240	186	354	145	212	236	142
ENSBTAG00000002060.5	1531.52	1730.69	1578.37	1752.57	1602.33	1535.98	1550.91	1887.26	1563.9	1647.02	1564.73	1600	1608.52	1649.36	1705.59	26882.5	38749.4	27110.6	33955.6	29412.5	32270.4	30667.4	45742.4	32657.7	31344.6	41707.2	27303.3	32710.7	41252.5	35910.4
ENSBTAG00000002062.5	0.0581519	0.0185922	0.0299003	0.0105011	0.0382227	0.0883702	0.0938782	0.0761319	0.00995073	0.0987229	0.0818299	0.362107	0.239893	0.211477	0.280317	10	4	5	2	7	18	18	18	2	19	21	60	47	51	58
ENSBTAG00000002065.4	8.17983	7.00123	10.2503	6.28325	4.92147	6.94631	6.85769	5.2331	5.69354	6.9054	7.32953	2.53653	2.06897	2.40302	1.60834	491	528	599	417	313	495	460	432	401	460	659	147	142	203	116
ENSBTAG00000002066.5	0	0	0	0	0	0	0	0	0	0	0	0	0	0	0	0	0	0	0	0	0	0	0	0	0	0	0	0	0	0
ENSBTAG00000002068.3	1278.07	1266.82	1201.05	1227.6	1442.53	1496.44	1531.4	1472.39	1348.53	1427.65	1370.83	1173.69	1193.71	1141.42	1218.53	23074	29156	21212	24458	27228	32327	31133	36692	28945	27955	37559	20594	24955	29348	26382
ENSBTAG00000002069.6	12.2607	9.20329	11.3336	12.1425	3.5972	2.7615	2.88977	3.44466	4.23076	4.47165	4.92014	1.79192	1.30871	1.42049	1.2464	555.94	527.224	507.756	617.655	171.644	150.397	144.3	214.468	226.933	223.492	341.567	79.2973	67.9126	90.3915	66.793
ENSBTAG00000002070.5	1.17004	0.578122	0.864931	0.734926	0.999048	1.23542	1.06556	0.844374	0.817081	1.08376	0.979442	0.797116	0.978161	0.577972	0.507223	81	50	58	56	73	101	82	80	66	83	101	53	77	56	42
ENSBTAG00000002072.6	5.83038	4.39225	6.54916	5.28524	7.30251	7.84735	7.8196	6.50103	6.32139	6.29704	7.68028	6.01648	5.97303	4.35037	4.56743	660	621	734	663	881	1056	996	1023	848	795	1308	662	779	694	622
ENSBTAG00000002073.6	6.748	5.3604	7.37294	5.83185	7.7199	8.64446	7.82353	6.79836	7.519	6.67542	7.81174	7.11309	6.58835	6.02249	5.4263	667	664	709	638	811	1013	863	924	870	736	1154	678	743	836	645
ENSBTAG00000002075.5	0.0362904	0.0362125	0.0652865	0.0245877	0.0682573	0.0612344	0.0325258	0.0791786	0.054273	0.0731431	0.00607266	0.263483	0.159093	0.187412	0.113152	4	5	7	3	8	8	4	12	7	9	1	28	20	29	15
ENSBTAG00000002076.6	8.59962	7.73779	9.1262	5.73103	7.76671	8.49191	7.94815	5.50472	7.98553	7.66135	9.53784	7.11238	6.45372	6.29752	6.06073	710	786	732	517	681	831	735	622	773	698	1166	562	613	737	603
ENSBTAG00000002078.5	15.9293	10.5893	17.0677	11.8145	16.4165	16.3615	15.7977	9.51209	14.7078	13.8694	16.4652	13.0821	11.537	10.8154	9.87614	2598	2161	2707	2134	2851	3161	2873	2133	2804	2531	4008	2056	2144	2474	1938
ENSBTAG00000002080.5	117.797	102.619	157.781	108.695	100.609	75.8375	64.1733	52.2259	68.7352	81.294	69.1329	24.6579	23.6664	23.0207	21.4574	5021	5510	6552	5117	4529	3843	3061	3062	3446	3825	4424	1016	1156	1384	1098
ENSBTAG00000002081.6	9.20383	6.72622	11.0006	8.15425	8.76442	10.4737	9.98339	6.10768	8.00629	8.19157	9.12144	7.22039	6.96258	6.25167	5.46244	677	621	787	663	684	914	820	616	691	671	1005	512	585	646	482
ENSBTAG00000002082.6	85.2181	64.0272	56.6577	56.5316	68.0205	61.2879	66.1269	54.188	65.8019	72.6358	62.3837	35.1826	38.536	34.2356	38.1034	3447	3264	2233	2525	2904	2948	2994	3015	3132	3240	3790	1376	1787	1954	1850
ENSBTAG00000002083.6	2.69967	1.43802	3.6027	1.67416	3.00644	3.21738	3.20865	1.00409	2.45098	2.00256	2.63241	2.49535	2.28318	1.45278	1.33557	433	314	574	316	520	610	556	242	488	393	655	401	422	340	257
ENSBTAG00000002084.6	4.2618	3.13524	4.45662	3.95029	3.36631	3.78726	3.16291	2.40708	4.20228	3.67058	4.08547	4.96232	5.61214	4.61904	4.13917	590.654	543.517	599.581	605.284	496.411	621.397	488.478	458.449	681.473	569.362	844.747	662.49	887.388	899.419	691.983
ENSBTAG00000002085.5	0	0.112291	0	0	0	0	0	0	0	0	0	0	0	0	0	0	2	0	0	0	0	0	0	0	0	0	0	0	0	0
ENSBTAG00000002086.6	8.54333	4.83143	11.7865	7.40532	8.31213	9.5312	7.76321	4.24547	7.36145	6.59452	9.21901	10.1566	8.42111	7.12013	6.20983	1397	989	1870	1338	1448	1838	1412	937	1404	1207	2251	1591	1564	1625	1216
ENSBTAG00000002087.6	40.2457	38.0544	39.4552	35.8396	44.7634	49.0878	58.2785	42.1966	39.6611	36.7053	59.3199	40.9468	33.0875	36.6846	40.4653	437	528	427	435	518	646	716	638	515	434	990	439	419	568	532
ENSBTAG00000002088.6	1.26537	0.676263	1.88064	1.71954	1.54002	1.72976	1.88897	1.33273	1.01513	1.11416	1.85569	0.473257	0.546004	0.605362	0.719135	22	15	32	33	28	36	37	32	21	21	49	8	11	15	15
ENSBTAG00000002089.6	0.100146	0.0569877	0.132292	0.0258697	0.229292	0.120569	0.166513	0.0936306	0.0610166	0.128679	0.086031	0.467857	0.577195	0.644061	0.58935	7	5	9	2	17	10	13	10	5	10	9	32	50	64	53
ENSBTAG00000002090.6	7.32294	5.66919	10.6679	6.76304	11.2302	12.264	12.2696	9.09644	8.63156	7.54835	10.8163	10.2868	6.10586	7.32029	5.65483	189	184	270	194	304	377	357	323	262	211	422	257	181	267	175
ENSBTAG00000002092.6	0.0320676	0	0.0329414	0.0290008	0.0151285	0.0675383	0.0430498	0.0233177	0.0273363	0.0144408	0.0214135	0.0332182	0.0140258	0	0	2	0	2	2	1	5	3	2	2	1	2	2	1	0	0
ENSBTAG00000002094.6	1440.58	1763.74	1705.44	1697.55	1305.98	1446.16	1418.12	1563.74	1398.66	1238.87	1373.26	1509.17	1447.69	1610.49	1430.18	3521	4916	3840	4520	3458	4026	3854	5273	3939	3402	5053	3451	4066	5215	4186
ENSBTAG00000002095.6	6.53248	3.73048	6.15966	4.09186	7.67996	7.97609	7.17293	5.43761	6.10886	5.87313	6.94234	7.14272	6.04588	4.86265	4.35992	567	406	519	393	708	821	695	649	621	568	901	598	599	593	455
ENSBTAG00000002096.6	0.0376358	0	0	0	0	0	0	0	0	0	0	0	0	0.0265645	0	1	0	0	0	0	0	0	0	0	0	0	0	0	1	0
ENSBTAG00000002097.6	0.0132555	0.0105917	0.0477055	0	0	0	0	0.00482044	0	0	0.00887982	0	0.0116315	0	0	2	2	7	0	0	0	0	1	0	0	2	0	2	0	0
ENSBTAG00000002098.5	142.026	128.439	138.236	126.591	124.595	124.318	129.131	128.411	117.589	132.762	125.823	144.783	140.308	145.982	144.213	3450	3961	3291	3407	3205	3610	3539	4322	3398	3518	4627	3427	3929	5074	4232
ENSBTAG00000002099.5	0	0.0114944	0.0147942	0.0454795	0.00675964	0	0	0.00523235	0	0	0.00481844	0	0	0	0	0	2	2	7	1	0	0	1	0	0	1	0	0	0	0
ENSBTAG00000002100.6	0	0	0	0	0.204717	0	0	0	0	0	0	0	0	0	0.0298887	0	0	0	0	6	0	0	0	0	0	0	0	0	0	1
ENSBTAG00000002101.6	121.449	107.379	108.836	101.157	90.8333	81.498	87.6565	82.4851	86.8938	105.461	85.6219	90.6308	88.6415	88.1485	96.0064	4859	5410	4249	4475	3842	3881	3926	4541	4101	4659	5152	3512	4067	4981	4616
ENSBTAG00000002103.6	0.711336	0.445915	1.14008	0.628034	1.1053	1.45908	1.18079	0.776764	0.890001	0.81327	1.14555	0.962064	0.786315	0.517264	0.4709	139	109	217	136	230	338	257	209	203	178	334	181	175	142	111
ENSBTAG00000002104.5	0.0329516	0	0.016924	0	0.0155488	0.0277575	0.0147442	0.0119801	0.0421281	0	0.0660015	0.0170656	0.0610114	0	0.0411353	2	0	1	0	1	2	1	1	3	0	6	1	5	0	3
ENSBTAG00000002105.5	130.706	135.898	139.864	133.153	132.682	129.691	137.386	135.905	124.594	135.311	137.285	111.327	123.021	118.748	122.566	2359	3111	2467	2643	2511	2808	2795	3343	2675	2647	3758	1945	2553	3027	2628
ENSBTAG00000002107.5	31.1592	25.1844	28.5204	24.2451	26.0052	27.2891	23.169	16.4829	26.1047	24.4445	26.0423	21.7551	24.1169	21.8368	21.8166	2887	2925	2571	2486	2560	2998	2396	2100	2832	2525	3607	1944	2550	2842	2430.62
ENSBTAG00000002108.4	536.573	511.827	470.048	445.308	582.644	576.638	605.489	499.734	548.541	585.618	547.345	604.202	627.066	652.354	693.728	13810	16691	11805	12635	15731	17699	17493	17704	16694	16455	21259	15072	18588	23795	21398
ENSBTAG00000002110.6	0	0	0	0	0	0	0	0	0	0	0	0	0	0	0	0	0	0	0	0	0	0	0	0	0	0	0	0	0	0
ENSBTAG00000002112.6	21.1675	16.1563	18.4341	16.7114	27.2098	29.6406	25.1941	21.6446	24.2842	21.4715	22.9752	25.6113	24.8601	25.8226	24.6916	474	461	405	415	640	795	637	669	645	524	782	559	645	821	664
ENSBTAG00000002113.5	1.64034	0.91407	2.195	1.26276	1.49744	1.35917	1.19165	0.931773	1.21076	1.08461	1.64332	0.624097	0.799786	0.331794	0.573032	169	118	220	144	164	166	137	132	146	124.684	253	62	94	48	71
ENSBTAG00000002115.5	2.41866	1.85797	2.03794	2.28279	3.81253	3.3822	3.68408	2.99836	2.94173	2.8875	2.66063	2.13254	2.75308	2.38114	2.20611	95	92	78	99	158	158	162	162	136	125	157	81	124	132	104
ENSBTAG00000002116.5	10.7015	7.993	10.813	9.23322	8.3605	8.157	8.27258	5.23824	7.40397	8.0743	9.4204	5.59898	4.85963	5.18292	5.05914	560	526	551	534	463	507	484	377	455	468	739	283	291	382	318
ENSBTAG00000002117.6	0.760349	0.714535	1.24164	0.922333	1.46405	1.55393	1.1629	0.856609	1.27482	0.973686	1.04339	0.510444	0.39236	0.452049	0.309836	102	120	162	137	209	247	174	158	200	146	209	66	60	85	50
ENSBTAG00000002121.4	56.2663	50.3977	60.9725	48.157	74.8446	73.4065	68.1893	59.1253	54.8183	56.5442	66.1717	60.9201	66.4634	65.1018	69.2283	363	416	388	351	517	565	497	545	423	404	660	379	502	596	547
ENSBTAG00000002123.4	0	0	0.00401322	0	0	0	0	0.00567602	0.00334058	0	0	0.0283554	0.0274147	0.00278396	0.0194521	0	0	1	0	0	0	0	2	1	0	0	7	8	1	6
ENSBTAG00000002125.6	0.0206983	0.0986925	0.191267	0.0374651	0.0587186	0.0696811	0.0370135	0	0	0.149681	0.0551985	0.107113	0.0361567	0.044064	0	1	6	9	2	3	4	2	0	0	8	4	5	2	3	0
ENSBTAG00000002126.4	5.87473	3.18229	7.22527	3.7646	4.1061	4.10006	4.49792	1.87988	4.01735	3.26049	4.83505	6.9517	6.31495	4.47619	4.48817	397	281	482	288	292	351	349	181	321	260	519	471	497	434	384
ENSBTAG00000002127.5	1.22955	0.935133	0.93314	0.808435	1.34338	1.22469	1.2385	0.955066	1.57337	1.03023	1.66191	1.80987	2.20152	1.53025	1.48793	88	84	65	64	102	104	99	94	132	82	178	125	180	154	128
ENSBTAG00000002128.5	5.29614	3.91803	5.13551	3.66147	4.67139	5.2622	5.31012	3.58403	3.4954	4.07775	4.34576	3.9797	3.51349	3.66202	3.81537	263	248	249	203	248	311	298	242	204	223	325	194	202	259	226
ENSBTAG00000002129.6	5.88187	3.97373	5.97417	4.35114	4.35367	3.66399	4.36428	2.12048	3.93196	3.96337	4.95011	11.2462	8.40126	9.71738	9.79019	357	303	353	292	280	264	296	177	280	267	450	659	583	830	714
ENSBTAG00000002130.6	14.8597	9.43661	15.2881	11.0084	15.8535	17.212	19.1439	11.6066	14.3745	14.1647	17.1184	16.298	13.8522	13.1911	12.5596	1881	1498	1880	1548	2132	2575	2700	2006	2133	1997	3256	1992	2007	2337	1917
ENSBTAG00000002132.6	0.823615	0.206613	0.311521	0.215806	0.246062	0.401232	0.329381	0.2994	0.38722	0.549001	0.563371	0.179429	0.094623	0.123005	0.0180498	38	12	14	11	12	22	17	19	21	28	39	8	5	8	1
ENSBTAG00000002134.4	0	0	0	0	0	0	0	0	0	0	0	0	0	0	0	0	0	0	0	0	0	0	0	0	0	0	0	0	0	0
ENSBTAG00000002135.6	0	0	0	0	0	0	0	0	0	0	0	0	0.0478344	0	0	0	0	0	0	0	0	0	0	0	0	0	0	1	0	0
ENSBTAG00000002136.6	0.0826167	0.0479938	0.0540553	0.00678318	0.028232	0.0380314	0.020201	0.0327747	0.102752	0.0806359	0.0653878	0.0779224	0.0527081	0.026763	0.0437044	11	8	7	1	4	6	3	6	16	12	13	10	8	5	7
ENSBTAG00000002137.6	57.5017	52.1311	60.5591	55.6668	58.4585	58.5449	56.9595	59.9404	54.7628	53.1104	56.9847	55.4421	55.8918	56.4673	53.9352	2374	2712	2436	2538	2548	2874	2632	3404	2660	2419	3533	2213	2645	3289	2673
ENSBTAG00000002138.6	0	0	0	0	0	0	0	0	0	0	0	0	0	0	0	0	0	0	0	0	0	0	0	0	0	0	0	0	0	0
ENSBTAG00000002139.6	0.368885	0.226231	0.671785	0.483365	0.586437	0.240463	0.620425	0.446473	0.173191	0.0751798	0.271365	0.126821	0.14225	0	0.136819	9	7	16	13	15	7	17	15	5	2	10	3	4	0	4
ENSBTAG00000002140.3	0	0	0	0	0	0	0	0	0	0	0	0	0	0	0	0	0	0	0	0	0	0	0	0	0	0	0	0	0	0
ENSBTAG00000002143.5	1.50304	1.07623	1.33438	0.759572	1.59159	1.53011	1.59963	1.53377	1.71703	1.57772	1.59518	1.55332	1.88839	1.28882	1.51787	52	47	45	29	58	63	62	73	70	60	83	52	75	63	63
ENSBTAG00000002144.5	4.66423	4.78673	5.97365	5.378	1.22665	1.17056	1.14538	1.06396	2.81994	2.26091	2.44094	12.1592	10.6164	12.925	10.8257	255	329	318	325	71	76	70	80	181	137	200	642	664	995	711
ENSBTAG00000002145.5	13.0833	12.0059	11.6512	10.2356	9.55029	9.70036	10.9371	8.47947	10.4035	12.0145	10.9398	10.2031	8.78896	9.65956	7.33102	1094	1259	948	947	848	962	1021	975	1019	1119	1368	823	839	1135	737
ENSBTAG00000002147.6	41.4031	33.2402	45.4603	37.5501	37.8109	37.835	35.585	23.6317	33.6112	32.2366	37.5947	36.6367	35.5338	36.5586	35.1284	2222	2243	2375	2226	2148	2410	2135	1740	2118	1917	3019	1899	2181	2763	2263
ENSBTAG00000002148.4	8.50911	6.9158	8.7578	8.39443	14.2929	13.9305	16.1337	8.9901	13.959	14.7071	12.3879	8.62246	9.43277	9.18068	9.20604	182	188	183	198	320	356	388	265	354	342	401	179	233	279	236
ENSBTAG00000002150.4	0	0	0	0	0	0	0	0	0	0	0	0	0	0	0	0	0	0	0	0	0	0	0	0	0	0	0	0	0	0
ENSBTAG00000002151.5	0	0	0	0	0	0	0.0215534	0	0	0	0	0	0.0105385	0	0.0100073	0	0	0	0	0	0	2	0	0	0	0	0	1	0	1
ENSBTAG00000002154.4	0	0	0	0	0	0	0	0	0	0	0	0	0	0	0	0	0	0	0	0	0	0	0	0	0	0	0	0	0	0
ENSBTAG00000002157.6	0	0	0.0665018	0	0	0	0	0	0	0	0	0	0	0	0	0	0	5	0	0	0	0	0	0	0	0	0	0	0	0
ENSBTAG00000002158.6	0	0	0.0348243	0.0152987	0.0557318	0.0500182	0.0531361	0.00615889	0.0289541	0	0.068033	0.043922	0	0.0361998	0.0422432	0	0	4	2	7	7	7	1	4	0	12	5	0	6	6
ENSBTAG00000002163.5	0.618865	0.63698	0.917611	0.560288	0.846207	0.462768	0.737449	0.349942	0.545752	0.415109	0.702419	0.284561	0.460117	0.341325	0.324551	27	35	39	27	39	24	36	21	28	20	46	12	23	21	17
ENSBTAG00000002164.6	0.529302	0.323911	0.419755	0.436396	0.390212	0.430457	0.432601	0.157236	0.24238	0.343381	0.531885	0.683416	0.621522	0.357023	0.450022	81.1543	61.4572	62.9572	74.2904	63.5912	78.6471	73.1655	32.8449	43.2247	58.7256	121.939	101.334	108.722	77.2366	83.5026
ENSBTAG00000002166.6	0.508456	0.586401	0.440838	0.212858	0.447449	0.655857	0.487757	0.198874	0.463031	0.537457	0.466446	0.726312	0.40746	0.110376	0.163177	13	19	11	6	12	20	14	7	14	15	18	18	12	4	5
ENSBTAG00000002167.4	0	0	0	0	0	0	0	0	0	0	0	0	0	0	0	0	0	0	0	0	0	0	0	0	0	0	0	0	0	0
ENSBTAG00000002170.6	2.15799	1.60495	3.15018	2.7458	2.84541	2.59486	2.19461	1.18362	2.19111	1.0141	3.01741	2.6269	1.89193	1.93686	1.43031	81	64	95	99	78	117	100	47	95	53	150	97	81	87	68
ENSBTAG00000002171.7	1.71266	1.10559	1.84064	1.04721	1.92231	2.42863	2.05425	1.09734	1.80714	1.50984	1.89067	1.39231	1.29711	1.06268	1.08364	415	336	435	282	497	699	556	366	512	411	685	326	358	361	317
ENSBTAG00000002174.5	0	0.0868992	0	0	0	0	0.0491891	0	0	0	0	0.0569917	0	0	0.046188	0	2	0	0	0	0	1	0	0	0	0	1	0	0	1
ENSBTAG00000002175.7	15.9423	10.0451	18.0394	11.7061	15.212	15.1028	13.2563	8.51672	13.4399	13.3799	14.3395	14.0192	13.3119	11.5563	11.0237	1644	1293	1811	1333	1667	1848	1523	1209	1623	1550	2212	1385	1553	1657	1363
ENSBTAG00000002176.6	33.7801	34.306	34.9965	36.0453	40.3947	39.568	40.6227	48.8526	39.6166	40.334	40.7243	49.7643	53.206	52.2562	55.9692	1253	1607	1266	1477	1581	1747	1689	2494	1732	1648	2272	1787	2266	2739	2493
ENSBTAG00000002177.6	2.6272	1.61396	3.94407	1.77399	2.28531	2.80808	2.49073	0.662027	2.11443	1.93693	2.84647	2.62396	2.20584	1.82427	1.52311	814	625	1188	609	755	1030	860	282	765	673	1315	783	778	792	568
ENSBTAG00000002178.6	0.552869	0.24412	0.588117	0.392082	0.572472	0.740215	0.642239	0.245462	0.701171	0.534774	0.890762	2.199	2.05325	0.925121	0.760637	154	85	159	121	170	244	199	94	228	167	370	589	651	361	255
ENSBTAG00000002179.6	7.55826	6.25545	6.36307	6.93678	5.02872	6.74388	4.97294	5.40157	6.24805	5.54016	4.95819	4.52187	4.38531	3.36299	4.12231	240	251	197	243	168	255	177	236	234	193	237	139	160	151	157
ENSBTAG00000002180.5	0.04629	0	0.0711297	0	0	0.0388606	0.0206423	0	0.0392811	0	0.0461613	0	0	0.0163783	0.0192392	2.00406	0	3	0	0	2	1	0	2	0	3	0	0	1	1
ENSBTAG00000002181.6	4.88109	4.30763	5.17063	4.46082	5.06488	5.05188	3.54306	4.45166	4.08901	4.37829	3.10973	3.30068	3.09292	3.22689	3.04859	207	221	214	210	228	256	169	261	205	206	199	136	151	194	156
ENSBTAG00000002182.5	587.83	602.775	494.094	649.844	524.221	602.157	564.486	655.86	578.578	446.029	600.614	632.393	689.169	728.795	652.466	1435	1678	1111	1729	1386	1676	1531	2208	1628	1223	2207	1445	1934	2356	1907
ENSBTAG00000002185.5	92.5665	65.6072	88.5079	70.6286	83.6978	101.218	82.177	79.6995	83.3341	80.3634	93.1622	94.2823	97.5375	111.332	90.6634	425	378	397	367	414	548	425	527	453	413	658	411	522	712	513
ENSBTAG00000002186.6	4.26994	4.13731	4.11952	4.21467	5.38005	6.06227	5.77779	4.98146	3.90997	4.31529	4.9524	5.44659	4.97192	5.81507	4.83593	167	204	157	182	222	282	253	268	180	186	291	206	223	321	227
ENSBTAG00000002187.5	61.4848	52.7307	54.6322	44.6715	66.0152	63.9021	62.9413	48.2469	55.9525	58.1743	60.1618	46.6856	48.6548	46.8372	47.442	3917	4219	3388	3147	4458	4832	4480	4227	4181	4116	5739	2871	3543	4198	3632
ENSBTAG00000002188.6	0	0.0879871	0	0	0	0	0.0396087	0	0	0	0	0	0.0193425	0	0.0184525	0	5	0	0	0	0	2	0	0	0	0	0	1	0	1
ENSBTAG00000002189.6	15.2321	12.114	14.8895	11.2233	14.0846	14.7098	13.1445	10.1082	12.479	12.0581	14.24	15.6292	13.3806	13.5261	12.9562	950	949	904	774	931	1089	916	867	913	835	1330	941	954	1187	971
ENSBTAG00000002190.6	0.080412	0.0714931	0.113352	0.0806355	0.198287	0.110697	0.114923	0.0476586	0.1811	0.127451	0.129843	0.0309247	0.0758784	0.0361357	0.0173204	27	30	37	30	71	44	43	22	71	48	65	10	29	17	7
ENSBTAG00000002191.6	19.584	14.7629	23.373	17.7159	18.1258	19.6642	19.1236	14.5233	18.2788	17.2479	19.9875	18.8358	16.7758	15.2837	14.108	3951	3725	4585	3959	3896	4689	4301	4027	4307	3897	6016	3661	3854	4323	3425
ENSBTAG00000002192.5	0.961553	1.34183	1.47471	1.16184	0.817248	0.535897	1.42364	0.38718	0.98909	1.27993	0.845247	9.6212	9.1394	8.89384	11.5827	18	32	27	24	16	12	30	10	22	26	24	175	198	237	260
ENSBTAG00000002194.5	0	0.0432537	0.0207499	0.0163967	0.0342366	0.0457873	0.0180705	0.0263571	0.0172011	0	0	0.0375356	0.0176533	0.0386174	0.0267582	0	3	1	1	2	3	1	2	1	0	0	2	1	3	2
ENSBTAG00000002199.5	0.14941	0.116847	0.173422	0.143814	0.226647	0.183551	0.0844424	0.143342	0.0626097	0.0705285	0.120644	0.226046	0.210968	0.184432	0.0630475	20	20	23	18	30	26	12	30	10	9	27	22	26	30	11
ENSBTAG00000002201.7	2.81506	2.15027	3.26743	2.28022	2.97233	2.85965	2.65409	1.8891	2.80435	2.69333	3.09051	2.87559	2.36782	2.47695	1.91185	388	371	438	348	436	467	408	358	452	415	636	382	372	479	317
ENSBTAG00000002202.6	1.89491	0.73934	2.33856	1.23172	2.19605	2.43205	2.79213	0.786521	1.84657	1.34468	2.79079	1.53152	1.3309	1.05239	0.785264	375	183	450	270	463	570	616	214	427	298	824	292	300	292	187
ENSBTAG00000002203.6	77.7578	77.6914	68.3027	81.5649	87.9044	96.8702	93.5692	100.916	89.8451	85.8078	89.9536	73.1194	77.9377	71.915	77.1687	4832	6062	4131	5607	5786	7144	6498	8628	6550	5920	8371	4387	5537	6289	5765
ENSBTAG00000002205.6	0.0998176	0.0398272	0.0410411	0.198407	0.112694	0.0420987	0.0983909	0.029037	0.00852746	0.0715819	0.0667914	0.0724595	0.0524948	0.049756	0	10	5	4	22	12	5	11	4	1	8	10	7	6	7	0
ENSBTAG00000002206.5	0	0	0.00825055	0	0	0	0	0	0	0	0	0	0	0	0	0	0	1	0	0	0	0	0	0	0	0	0	0	0	0
ENSBTAG00000002209.6	58.5186	41.8723	55.1378	40.8488	57.7738	73.3755	59.8947	46.3257	49.8829	61.4697	55.6106	55.9776	60.8399	53.8465	60.6705	898	818	827	691	923	1343	1035	985	912	1016	1298	841	1080	1177	1113
ENSBTAG00000002210.6	15.9814	14.3313	16.7989	13.7553	15.8371	16.2428	16.2496	13.2423	14.8645	14.752	15.6041	17.0179	14.7284	15.482	14.2202	1823	2046	1864	1737	1914	2196	2068	2077	1977	1879	2659	1865	1916	2470	1951
ENSBTAG00000002211.6	3.07539	2.12804	3.91786	2.58718	5.12636	5.66766	5.23168	2.67156	4.20317	3.89044	4.84993	5.09385	4.84538	3.69209	3.36359	635	549	788	593	1129	1389	1206	760	1015	902	1495	1014	1140	1069	838
ENSBTAG00000002214.4	0	0	0	0	0	0	0	0	0.0158203	0	0	0	0	0	0	0	0	0	0	0	0	0	0	1	0	0	0	0	0	0
ENSBTAG00000002215.5	28.2649	22.181	36.9428	24.2023	39.2796	41.2381	45.3713	26.4799	26.5329	24.0538	33.3701	58.1323	53.0034	46.3996	47.447	2645	2615	3374	2524	3935	4587	4752	3433	2919	2527	4711	5263	5672	6135	5379
ENSBTAG00000002216.4	0	0	0	0	0	0	0	0	0	0	0	0	0	0	0	0	0	0	0	0	0	0	0	0	0	0	0	0	0	0
ENSBTAG00000002219.6	21.7319	16.2107	23.5003	20.3955	16.4738	15.6546	17.5828	13.4938	15.6334	16.2044	16.9302	18.6961	15.226	16.0063	13.5243	1799	1683	1893	1868	1448	1537	1625	1536	1516	1494	2096	1493	1439	1862	1346
ENSBTAG00000002220.6	55.7503	43.6804	54.039	44.4126	52.5783	53.3677	47.6572	37.8521	49.4532	47.3633	51.0236	42.4604	43.8437	40.0717	40.7644	3561	3504	3360	3137	3560	4046	3401	3325	3705	3360	4880	2618	3201	3601	3129
ENSBTAG00000002223.3	26.3962	25.0799	28.3499	24.8618	31.9045	29.8214	26.8203	26.1902	26.1008	26.7055	32.129	25.477	25.1492	22.4986	22.9522	569	687	597	591	720	768	650	778	667	626	1048	533	626	689	593
ENSBTAG00000002224.6	5.48838	3.95623	6.09337	5.12085	7.27134	8.71007	8.3894	5.38049	6.22044	5.30742	6.82431	2.63236	1.81801	1.90598	1.84525	638	576	689	659	899	1200	1088	860	846	689	1185	295	241	311	258
ENSBTAG00000002226.5	2.27465	0.881245	3.71262	1.62684	2.00235	1.79878	1.60603	0.876468	1.83768	1.82878	1.92464	4.21253	3.23619	3.46811	3.20179	136	81	214	115	136	149	111	77	131	149	199	269	252	335	266
ENSBTAG00000002227.5	3.18091	2.3798	4.29967	2.89306	2.82302	2.41054	2.75376	1.603	2.89069	2.3122	2.74325	2.56492	2.6082	2.49211	2.05888	547	512	719	551	517	491	528	379	581	445	704	425	511	601	426
ENSBTAG00000002231.6	0	0	0	0	0	0	0.0372705	0	0	0	0.0138952	0	0.0182036	0	0	0	0	0	0	0	0	2	0	0	0	1	0	1	0	0
ENSBTAG00000002232.6	4.13037	2.1901	2.50306	2.04722	3.42403	6.28272	6.86023	2.50099	3.53065	2.93737	8.63879	3.06997	5.58761	5.29366	3.13592	325	326	278	264	418	436	397	305	369	386	535	252	312	348	258
ENSBTAG00000002233.6	40.5244	27.6689	35.0128	28.3165	59.8202	56.1109	55.754	40.4404	40.4998	39.5066	44.7904	76.1904	76.788	67.1139	62.5786	3097	2653	2604	2394	4852	5087	4758	4250	3627	3360	5121	5618	6702	7210	5749
ENSBTAG00000002236.5	27.6578	19.5956	27.311	19.9419	39.8482	42.0153	41.0439	29.8706	31.9291	29.5707	36.0518	33.0996	32.676	28.4108	27.9439	3266	2898	3137	2607	5005	5880	5407	4850	4411	3900	6359	3768	4400	4709	3969
ENSBTAG00000002238.4	61.823	63.9437	56.8707	71.0245	86.1881	84.3833	83.8296	96.9004	75.1554	74.2926	74.5457	48.8105	51.4848	48.9497	52.7269	962	1272	867	1222	1403	1573	1471	2086	1394	1252	1765	739	930	1087	985
ENSBTAG00000002240.6	0.0248251	0	0	0.0674463	0.0235215	0	0.0221778	0.0721896	0	0	0.0661115	0	0.0433069	0.017593	0	1	0	0	3	1	0	1	4	0	0	4	0	2	1	0
ENSBTAG00000002242.6	27.1135	28.5595	37.6728	34.6423	31.7036	33.431	34.0725	30.0585	30.7899	27.8445	29.5874	49.4812	49.4201	50.0559	50.1956	734	979	995	1034	901	1079	1035	1120	985	824	1208	1298	1540	1919.49	1629
ENSBTAG00000002243.4	9.48672	7.38529	8.11574	8.19601	12.9659	12.928	10.8429	12.3182	10.2567	9.67759	9.80599	7.43126	8.24448	7.30038	6.62454	402	395	334	384	581	652	515	718	511	453	624	305	400	437	337
ENSBTAG00000002245.6	0	0	0	0	0	0	0	0	0	0	0	0	0	0	0	0	0	0	0	0	0	0	0	0	0	0	0	0	0	0
ENSBTAG00000002247.5	0	0	0	0	0	0	0	0	0	0	0	0	0	0	0	0	0	0	0	0	0	0	0	0	0	0	0	0	0	0
ENSBTAG00000002248.6	2.19572	1.121	1.56403	1.075	1.42069	1.99813	1.80234	1.46604	1.79129	1.60215	1.77656	1.94731	1.68202	1.8592	2.20195	98	63	68	53	67	106	90	90	94	79	119	84	86	117	118
ENSBTAG00000002249.5	0.860663	0.540853	0.997702	0.727879	0.46499	0.587064	0.467745	0.499414	0.453811	0.54955	0.490265	0.512808	0.722478	0.332608	0.510061	94	74	106	88	54	76	57	75	58	67	80	54	90	51	67
ENSBTAG00000002251.5	0.213597	0.248497	0.253163	0.193181	0.356632	0.290655	0.249964	0.21505	0.490152	0.266449	0.318135	0.391432	0.229936	0.35027	0.232458	13	19	15	13	23	21	17	18	35	18	29	23	16	30	17
ENSBTAG00000002252.5	0.0144101	0.206632	0.0148053	0.234515	0	0	0.0129011	0	0.0245823	0.0518481	0.0288834	0	0	0	0	1	18	1	18	0	0	1	0	2	4	3	0	0	0	0
ENSBTAG00000002253.6	0	0	0	0	0	0	0.0454824	0	0	0	0	0	0	0	0	0	0	0	0	0	0	2	0	0	0	0	0	0	0	0
ENSBTAG00000002255.6	0	0	0.0216255	0	0	0	0	0	0	0	0.0140411	0.0435973	0	0	0	0	0	1	0	0	0	0	0	0	0	1	2	0	0	0
ENSBTAG00000002256.4	25.6529	21.9035	28.7016	28.8555	23.9844	25.2423	23.4937	20.5709	21.5453	23.0798	24.8837	21.0456	19.5661	19.9924	22.8402	583	632	637	723	571	685	600	644	580	571	855	464	513	645	622
ENSBTAG00000002257.6	0	0	0.0243675	0	0.0449642	0.0199679	0	0.0172593	0	0	0.031623	0.368363	0.393579	0.319773	0.138431	0	0	1	0	2	1	0	1	0	0	2	15	19	19	7
ENSBTAG00000002258.3	0.412674	0.380591	0.528921	0.505321	11.0367	6.69945	7.88057	11.7186	0.993379	1.20916	0.547749	5.5076	5.14293	5.95311	6.71463	12	14	15	16	337	232	257	468	34	38	24	155	172	245	234
ENSBTAG00000002260.6	2.84485	1.94871	3.52267	2.41285	4.36292	4.59092	4.31802	2.77563	3.16004	2.88026	4.26976	2.61422	2.07935	1.4532	1.49263	662	567	797	622	1082	1265	1120	888	859	751	1482	586	551	474	418
ENSBTAG00000002261.5	0.375932	0.272724	0.546228	0.113587	0.595472	0.526197	0.586937	0.660276	0.610951	0.571026	0.353813	0.0323619	0.327192	0.110779	0.470144	12	11	17	4	20	20	21	29	23	20	17	1	12	5	18
ENSBTAG00000002266.5	0.757695	0.683752	0.650638	0.283975	0.594498	0.497899	0.420004	0.379856	0.532619	0.237177	0.335347	0.513265	0.455575	0.351647	0.457188	29	33	26	12	24	25	18	20	24	10	20	19	20	19	21
ENSBTAG00000002267.6	15.8067	9.55569	14.1879	11.3239	13.3854	13.4472	13.0173	8.2222	11.7751	11.1801	13.3862	16.0628	15.0208	12.9937	12.6547	724	551	633	573	648	732	667	518	634	566	920	711	788	839	696
ENSBTAG00000002271.6	20.9045	18.8587	17.8572	17.3363	19.3342	17.0269	16.2089	10.6205	17.3243	15.3003	19.2061	23.3641	21.3832	19.926	19.867	1457	1654	1214	1337	1440	1413	1271	1025	1424	1186	2019	1584	1718	1964	1682
ENSBTAG00000002272.6	4.75238	3.52178	4.50967	3.66172	4.19826	4.96057	4.6233	2.40438	4.156	3.87953	4.55793	4.19132	4.65992	3.41379	3.05341	263	245	243	224	246	326	286	183	270	238	378	224	295	266	203
ENSBTAG00000002275.6	300.572	258.18	311.423	251.475	259.247	249.855	234.294	184.94	229.467	265.977	238.202	234.068	234.019	237.838	259.613	4130	4545	4198	3828	3729	4117	3634	3526	3766	3960	4993	3131	3741	4671	4289
ENSBTAG00000002277.6	15.134	9.09689	15.29	10.3183	14.9675	14.4242	16.1128	8.73156	13.0753	13.458	15.3938	15.4622	15.1685	12.2211	10.3204	1177	888	1158	888	1237	1331	1400	935	1192	1165	1791	1161	1348	1337	966
ENSBTAG00000002278.6	57.526	36.0346	55.0328	39.2134	98.569	105.183	98.4825	51.2637	78.8712	64.2751	77.2991	39.9724	42.6856	31.5765	28.9422	27144	21192	25042	20414	49490	58677	51736	33099	43374	33988	54284	18147	22920	20811	16404
ENSBTAG00000002279.5	33.7998	22.0701	44.8775	30.3647	31.3505	32.9075	29.6812	21.0699	27.8441	28.2212	34.8009	42.1172	35.546	31.2166	27.2466	1979	1618	2582	1967	1941	2292	1955	1697	1919	1840	3062	2399	2379	2580	1933
ENSBTAG00000002280.6	64.8561	39.8167	72.3131	46.1738	73.6919	73.6228	66.4047	33.4082	56.5361	52.3761	65.2435	77.5399	74.6049	63.8851	55.9383	9460	7269	10258	7458	11442	12723	10802	6700	9642	8544	14207	10900	12403	13074	9816
ENSBTAG00000002281.6	2.18309	1.10185	2.44806	1.75167	1.65315	1.72281	1.6651	0.838439	1.33708	1.31474	1.4273	1.35829	1.27789	0.939857	1.33046	142	90	155	126	114	133	121	75	102	95	139	85.2802	95	86	104
ENSBTAG00000002282.2	2631.94	2370.19	2814.86	2527.04	2168.46	2316.2	2210.46	2108.78	2102.67	2086.14	2274.54	2419.45	2386.68	2373.93	2228.41	12084	13656	12626	13131	10726	12540	11432	13944	11430	10721	16065	10547	12773	15182	12609
ENSBTAG00000002283.6	7.292	5.72476	7.1119	5.43825	7.34647	7.19158	6.99682	5.41084	5.25203	6.70449	6.64669	13.8982	14.4102	13.1432	13.6179	589	580	559	486	630	689	631	601	497	603	803	1083	1329	1492	1322.38
ENSBTAG00000002286.4	12.9055	9.39503	10.7642	7.89008	14.9915	14.3828	15.1597	12.3961	12.1198	11.6207	12.8689	12.6575	11.735	12.1563	12.4839	576	528	468	389	707	763	757	761	636	573	862	546	600	765	669
ENSBTAG00000002287.4	4.15295	2.21132	5.53585	2.8606	5.09046	5.2118	4.96065	1.78665	4.51465	3.77745	4.87415	4.71251	4.6323	3.60726	2.96707	1945	1295	2522	1486	2544	2892	2591	1151	2469	1988	3405	2127	2471	2368	1673
ENSBTAG00000002289.5	0	0	0	0	0.0055969	0	0	0	0.00583017	0	0	0.00707323	0.00598119	0	0	0	0	0	0	1	0	0	0	1	0	0	1	1	0	0
ENSBTAG00000002290.6	0.0540462	0	0.0185025	0	0	0.0455123	0	0	0.061386	0.0487522	0.0601094	0.130585	0.047247	0.0255906	0.0749799	3	0	1	0	0	3	0	0	4	3	5	7	3	2	5
ENSBTAG00000002291.6	3.8688	2.12255	3.73019	2.36668	2.84651	3.10503	2.67682	1.36973	2.72155	2.51398	3.23155	2.59776	2.26057	2.04462	1.80217	530	364	497	359	415	504	409	258	436	385	661	343	353	393	297
ENSBTAG00000002292.6	5.59725	3.89848	4.80665	3.82877	10.4191	9.58558	8.96382	6.15049	7.42094	6.35885	8.4266	5.435	5.09673	3.91223	3.71008	916	800	765	692	1814	1856	1634	1392	1420	1162	2057	857	951	896	729
ENSBTAG00000002293.3	37.3327	34.7989	31.2995	29.6259	35.0962	34.3767	31.8289	25.1881	30.6107	30.4588	27.9833	31.3156	29.036	33.2221	35.6015	550	656	452	483	541	607	529	514	538	486	628	449	497	699	630
ENSBTAG00000002294.6	0.345441	0.304068	0.455284	0.0720116	0.299844	0.216721	0.174658	0.115952	0.249811	0.166592	0.385391	0.0551239	0.0465994	0.0189291	0.0368218	39	43	50	9	36	29	22	18	33	21	65	6	6	3	5
ENSBTAG00000002295.6	19.0161	12.0017	18.3049	13.8527	19.5952	19.5548	18.6455	11.5197	15.6101	14.5058	22.3827	13.502	12.6277	11.8395	12.8673	643	513	604	516	697	784	705	538	621	540	1135	443	490	563	522
ENSBTAG00000002296.3	1.10466	1.47407	1.24119	0.924318	1.81339	2.01724	1.584	1.15168	1.27706	1.16825	1.4312	1.208	1.0012	1.05007	1.21489	53	89	58	49	92	115	85	76	72	62	103	56	55	71	70
ENSBTAG00000002297.6	0.0469674	0.0463938	0.114581	0.042473	0.0656973	0.052761	0.0748861	0	0.0118918	0	0.102464	0	0.0610114	0.0111279	0.0130279	3	3	8	3	5	4	6	0	1	0	11	0	5	1	1
ENSBTAG00000002298.5	4.62378	3.3109	5.48736	4.06123	7.90483	8.67465	9.11693	4.60127	5.80565	4.73269	7.04756	5.95428	5.20184	4.78695	3.99675	505	453	583	491	918	1123	1111	691	742	577	1150	627	648	734	525
ENSBTAG00000002299.5	0.00585507	0.00935969	0.0120421	0.0158598	0.0053868	0.0339049	0.0260444	0.037711	0.0300565	0.00523174	0.0274633	0.0121529	0.00513904	0.012525	0.0340636	1	2	2	3	1	7	5	9	6	1	7	2	1	3	7
ENSBTAG00000002300.6	0	0	0	0	0	0	0	0	0	0	0	0.101827	0.0245757	0.0299494	0.14015	0	0	0	0	0	0	0	0	0	0	0	7	2	3	12
ENSBTAG00000002302.3	145.525	133.658	109.694	118.501	187.699	184.518	174.62	182.231	147.454	149.941	115.748	209.357	210.293	202.107	224.613	817	953	606	753	1133	1230	1106	1468	987	935	1004	1126	1381	1600	1551
ENSBTAG00000002303.6	17.0486	8.99841	18.8475	11.934	22.5702	23.0631	22.4519	8.50116	17.8052	14.9751	20.2836	16.4937	16.7835	11.0164	9.17779	3120	2060	3354	2419	4399	4999	4581	2139	3808	3068	5539	2907	3499	2827	2021
ENSBTAG00000002305.6	0.33467	0.288826	0.278953	0.433066	0.612448	0.602863	0.518841	0.328912	0.255086	0.559054	0.50251	0.197015	0.261711	0.341479	0.225617	37	40	30	53	72	79	64	50	33	69	83	21	33	53	30
ENSBTAG00000002306.5	58.7706	52.1013	66.7131	58.9991	56.1938	60.3555	60.0137	55.1788	53.7026	55.0808	64.3428	64.4247	58.0205	59.5616	56.913	1591	1786	1762	1761	1597	1948	1823	2056	1718	1630	2627	1690	1808	2284	1847
ENSBTAG00000002309.6	0.726035	0.589174	0.610397	0.560843	0.908017	0.845685	0.650166	0.479971	0.608277	0.61687	0.679397	0.684068	0.46233	0.507078	0.439259	55	56	45	47	73	76	55	50	54	52	77	50	40	54	40
ENSBTAG00000002311.4	1.27178	0.94521	0.778868	0.978059	1.33723	1.16783	1.97382	0.919374	0.85366	1.11547	1.37928	0.849652	1.26015	1.69339	1.74821	20	19	12	17	22	22	35	20	16	19	33	13	23	38	33
ENSBTAG00000002313.6	0.687025	0.465572	0.751528	0.516645	0.686971	0.772007	0.7235	0.249868	0.647405	0.585664	0.83887	0.948914	0.927714	0.725876	0.6963	300	254	319	250	320	399	352	150	330	287	546	399	461	444	366
ENSBTAG00000002315.5	6.04508	4.10038	4.75761	4.70874	7.49038	8.15391	7.53257	6.24806	5.96839	5.37076	6.17806	9.6132	10.8897	11.418	12.5057	287	245	220	247	376	460	400	408	333	282	440	441	592	764	713
ENSBTAG00000002316.5	4.391	2.6681	2.71419	2.6746	4.98967	4.08037	3.85303	2.40809	2.81408	2.79622	3.84548	3.08013	3.5601	2.54697	3.25211	171	131	103	115	205	189	168	129	129	120	225	116	159	140	152
ENSBTAG00000002317.6	934.252	775.846	899.151	855.583	963.113	823.737	801.997	689.459	866.871	866.447	861.437	518.549	483.652	402.102	391.895	13609	14465	12842	13794	14679	14384	13182	13915	15068	13671	19120	7352	8187	8367	6858
ENSBTAG00000002319.6	0	0	0	0.00431839	0.00112111	0.00303352	0.00214837	0.00348158	0	0.00106533	0.000803062	0.00994296	0.00105185	0	0.000993893	0	0	0	4	1	3	2	4	0	1	1	8	1	0	1
ENSBTAG00000002321.5	0.44959	0.0621644	0.742688	0.389131	0.295592	0.345568	0.297192	0.127912	0.249636	0.211846	0.586684	0.222593	0.102478	0.291407	0	23	4	37	22	16	21	17	9	15	12	45	11	6	21	0
ENSBTAG00000002323.6	4.46829	3.18186	5.12425	2.51483	6.93664	5.42305	6.8263	4.79531	4.92642	4.29056	6.16382	6.0501	7.21898	6.41497	5.9807	485	457	580	337	698	906	713	492	587	531	830	740	776	701	616
ENSBTAG00000002326.5	1132.79	1018.22	994.3	940.134	1621.03	1550.04	1634.13	1538.52	1304.5	1247.03	1250.49	2251.15	2179.59	2262.38	2155.6	32940	37455	28198	30145	49532	53703	53292	61566	44784	39703	54791	63402	72894	93108	75158
ENSBTAG00000002327.5	59.241	58.0551	53.709	66.1534	64.5162	59.5355	61.7004	72.3291	57.3971	56.2851	56.2467	59.2084	62.8678	65.8879	64.8276	814	1022	724	1007	928	981	957	1379	942	838	1179	792	1005	1294	1071
ENSBTAG00000002328.6	1.41623	0.807164	1.50539	1.10086	2.28661	2.22983	2.57408	1.19803	1.83939	1.40457	2.42064	2.31597	2.14361	1.86607	1.52068	313	223	321	269	531	578	632	363	472	345	792	484	536	570	404
ENSBTAG00000002329.6	1.00283	0.41082	1.51223	0.658862	1.89637	2.66642	2.15712	1.08634	1.37204	1.28106	1.56134	1.70228	1.71603	1.60395	1.30929	147	77	217	108	297	465	356	221	236	210	343	243	290	332	233
ENSBTAG00000002331.6	3.32582	2.42214	3.50077	3.42587	4.04147	4.86473	4.57167	3.48427	3.85208	3.03321	3.89721	1.73335	1.20157	1.22445	1.34293	420	383	430	479	543	728	644	605	569	428	735	211	173	217	204
ENSBTAG00000002332.3	108.666	120.125	108.485	127.275	121.369	133.702	136.046	151.5	124.614	96.8349	136.914	103.753	105.328	120.505	118.081	283	361	262	364	340	398	395	548	373	283	541	252	314	416	370
ENSBTAG00000002333.6	23.8742	14.5453	21.6459	8.32615	16.3106	17.8418	11.2026	15.0419	14.7027	10.3337	15.3145	7.35112	3.9225	5.65587	5.56444	48	32	40	18	35	41	25	40	34	23	46	14	9	15	13
ENSBTAG00000002335.5	7.3977	4.81923	5.25731	5.0845	5.04215	5.59982	6.57931	3.38498	3.81484	4.76829	5.35462	7.91283	7.99599	8.78772	7.745	157	130	109	119	112	142	157	99	96	110	172	163	196	265	197
ENSBTAG00000002336.6	7.0402	3.58115	8.07265	4.54518	7.22533	9.15968	7.48108	3.90831	6.31324	5.99566	7.90844	8.58024	6.95522	7.16834	6.12267	465	297	519	332	506	718	552	355	489	440	782	547	525	666	486
ENSBTAG00000002340.5	0.0157798	0	0	0	0	0	0.04237	0	0	0	0	0.0163467	0	0	0	1	0	0	0	0	0	3	0	0	0	0	1	0	0	0
ENSBTAG00000002341.5	61.2089	40.1895	63.4954	46.5757	37.686	36.0684	35.6843	19.9967	34.4276	38.247	41.1691	38.7251	35.2615	34.5378	32.7098	3550	2933	3582	2989	2303	2475	2311	1593	2346	2457	3567	2170	2350	2825	2283
ENSBTAG00000002344.6	25.9679	24.5434	28.694	21.7179	29.0418	35.0101	35.3215	28.8332	27.0798	27.0186	33.3472	22.5966	23.3414	20.1725	21.5488	868	1036	935	801	1022	1393	1323	1326	1067	992	1677	731	896	953	864
ENSBTAG00000002345.6	5.81852	2.22377	7.28521	4.07066	6.26254	7.32171	6.59391	2.57051	5.29535	4.59353	7.6423	8.44347	7.24056	4.7348	3.70115	1574	752	1916	1220	1806	2345	1988	956	1673	1393	3083	2200	2230	1795	1205
ENSBTAG00000002346.6	22.9347	23.1778	24.7875	23.1443	29.6239	30.9836	28.7847	31.402	30.6644	27.3883	29.4925	5.54227	4.52561	4.35101	4.5141	1062	1351	1118	1184	1450	1705	1491	2000	1669	1402	2049	248	240	284	251
ENSBTAG00000002347.7	1.62815	0.813441	1.96935	0.958369	2.14252	2.04777	1.99627	0.981077	1.46583	1.49224	1.97396	1.52541	1.14919	0.997643	0.843631	313	201	364	209	446	480	440	248	338	330	583	275	254	269	202
ENSBTAG00000002348.5	3.09861	1.95318	3.16734	2.18374	2.21025	2.73804	2.46944	1.02652	3.117	2.60746	2.89703	0.736207	0.832122	0.789102	0.742459	532	418	529	411	404	553	471	238	624	497	740	122	162	192	154
ENSBTAG00000002349.6	0.425222	0.336665	0.498483	0.0825845	0.403978	0.408202	0.599819	0.28958	0.357609	0.0276608	0.343147	0.191735	0.237986	0.214869	0.101286	15	17	16	3	16	16	23	14	18	1	17	10	13	10	6
ENSBTAG00000002350.6	16.2461	9.9741	16.011	9.71076	14.3571	16.6456	14.3988	9.97419	15.4475	15.6996	15.3547	9.20833	7.84161	6.89541	6.40868	1720	1323	1649	1138	1616	2089	1701	1452	1914	1855	2429	940	947	1025	816
ENSBTAG00000002352.6	15.2048	12.0178	17.0431	13.5965	19.4617	19.5543	19.9163	15.5714	15.2295	13.4096	16.2479	29.1423	27.9193	27.8545	25.8411	1335	1323	1456	1321	1815	2036	1952	1880	1566	1312	2133	2468	2798	3436	2728
ENSBTAG00000002355.5	0	0	0	0	0	0	0	0	0	0	0.0273108	0	0	0	0	0	0	0	0	0	0	0	0	0	0	3	0	0	0	0
ENSBTAG00000002356.6	0.263101	0.0858247	0.270386	0.118893	0.0675728	0.121002	0.149971	0.0260907	0.0510476	0.171789	0.135947	0.0867823	0.0523776	0.0595744	0.0596827	22	9	22	11	6	12	14	3	5	16	17	7	5	7	6
ENSBTAG00000002357.6	15.5334	13.6466	17.4743	14.8229	12.1104	12.8009	11.1823	8.19745	14.1244	11.4127	11.4309	9.10246	10.6007	11.3063	9.63378	366	408	402	385	299	360	296	266	394	293	407	208	288	378	272
ENSBTAG00000002361.6	1.67061	1.04477	1.88798	1.53582	0.906381	0.949615	1.08561	0.817078	1.18526	1.06708	1.55597	1.35523	0.856381	1.10609	1.00734	171	134	188	174	97	112	124	115	142	121	238	133	100	155	124
ENSBTAG00000002362.4	8.03036	2.80333	7.08185	4.58771	4.93141	3.4963	4.12719	1.65469	3.39582	4.59627	4.32365	3.46547	2.91646	1.93418	2.06156	208	92	179	131	134	108	120	59	104	130	169	87	87	71	64
ENSBTAG00000002363.6	27.1013	16.6037	31.4298	18.4168	17.0747	17.6749	19.101	11.1236	16.2085	18.0968	23.4908	17.1353	15.3933	12.6069	13.2146	1722	1325	1944	1294	1150	1333	1356	972	1208	1277	2235	1051	1118	1127	1009
ENSBTAG00000002367.5	115.585	132.65	103.731	127.076	117.329	149.274	157.66	174.57	137.517	137.25	136.946	117.33	133.069	113.783	113.6	618	899	545	769	675	945	951	1342	875	817	1130	600	832	856	748
ENSBTAG00000002368.6	0.672412	0.330529	0.529169	0.491525	0.876706	1.09718	1.06312	0.645011	0.732199	0.553319	0.793397	0.830179	0.838979	0.651099	0.737998	47	29	36	38	65	91	83	62	60	43	83	56	67	64	62
ENSBTAG00000002369.4	0.23684	0.0927876	0	0	0.0566206	0	0	0.300009	0	0.163932	0.0389689	0	0	0.249211	0.1974	4	2	0	0	1	0	0	7	0	3	1	0	0	6	4
ENSBTAG00000002370.6	5.90896	4.24058	6.14705	5.74013	3.64869	3.11991	3.58889	2.45889	4.50597	3.7009	3.74839	3.0216	2.48008	2.83902	3.08565	415	373.832	420.19	445.901	271.822	260	281.529	237.485	371	289	394	204.796	199	280.392	260.472
ENSBTAG00000002374.6	2.58427	2.13774	2.85269	2.6136	2.87787	3.12619	2.93591	2.71946	2.75808	2.69544	2.73085	1.84118	2.24263	1.75669	1.84378	367	380	394	411	435	526	465	531	458	428	579	252	363	350	315
ENSBTAG00000002376.2	46.6908	40.3169	45.1407	50.9592	50.4531	47.8718	50.6399	48.4894	47.1533	49.808	45.5911	49.4483	47.2599	47.369	57.498	588	651	558	712	665.838	723	720	849	710	680	877	606	693	853	871
ENSBTAG00000002377.6	332.356	318.356	340.614	335.626	272.586	290.322	279.905	293.091	268.197	289.928	282.876	309.858	289.826	307.199	302.59	6111	7460	6124	6809	5241	6386	5794	7436	5861	5783	7891	5536	6169	8042	6670
ENSBTAG00000002378.6	105.643	67.9524	101.971	73.1985	132.969	139.663	125.646	91.9065	105.2	98.6879	115.739	89.9279	87.1148	71.6471	61.5357	6465	5224	6075	4953	8623	10146	8592	7735	7553	6704	10608	5313	6095	6170	4525
ENSBTAG00000002381.6	27.8603	16.7362	29.4872	19.1529	25.3857	27.8823	26.8682	17.8816	23.2469	22.9285	26.5381	26.1767	23.8425	21.1541	18.1147	2903	2185	2989	2209	2812	3444	3124	2562	2835	2666	4132	2630	2834	3095	2270
ENSBTAG00000002382.6	12.3606	8.48588	12.8652	10.5446	9.00388	8.79894	9.62052	7.64936	8.3872	8.42942	8.55296	8.61243	7.04139	7.99462	7.44535	1623	1395	1643	1533	1258	1369	1409	1381	1288	1237	1677	1090	1054	1473	1176
ENSBTAG00000002385.5	10.6713	8.71096	12.9693	12.0455	9.00928	10.0066	9.4748	9.87407	11.4897	11.1497	11.2172	20.9567	20.4206	18.9824	18.5851	462	475	547	576	412	515	459	588	585	533	729	877	1013	1159	966
ENSBTAG00000002389.5	32.5021	28.1781	31.6602	35.5828	34.379	37.515	34.9443	31.7914	35.5872	29.6318	36.0459	42.4893	37.4524	34.4374	35.54	831	913	790	1003	922	1144	1003	1119	1076	827	1391	1053	1103	1248	1089
ENSBTAG00000002390.4	6.78698	7.57415	8.58044	5.7318	10.5602	10.4747	13.1206	12.1196	10.1996	7.3747	10.4524	3.78606	4.07021	4.03575	3.21214	118	168	146	110	192	218	257	291	211	139	276	64	82	100	67
ENSBTAG00000002391.5	26.5936	24.5473	26.1391	25.5336	40.4045	45.1079	44.4601	37.1374	37.2757	31.9146	37.1094	32.3322	33.0921	27.724	27.5183	1623	1882	1553	1723	2613	3268	3032	3117	2669	2162	3392	1905	2309	2381	2018
ENSBTAG00000002392.6	7.97281	4.6854	10.3061	5.38688	10.2286	11.6473	10.9461	4.26838	9.48971	7.71225	11.2625	3.93185	3.544	2.88785	2.20378	1311	964	1648	981	1791	2266	2007	965	1824	1419	2764	623	664	666	436
ENSBTAG00000002393.5	26.7464	24.4496	28.673	19.4531	23.3618	23.595	25.046	18.2434	22.8997	20.8317	23.4296	25.0686	25.6164	25.2855	24.0818	1149	1323	1200	923	1060	1205	1204	1078	1157	988	1511	1041	1261	1532	1242
ENSBTAG00000002394.5	6.42671	6.21729	7.70194	6.75114	7.83242	7.88654	7.8177	6.83561	6.14761	7.21065	7.10572	6.05995	6.56912	6.14577	5.87653	357	446	428	415	464	552	503	538	414	461	603	336	441	492	401
ENSBTAG00000002395.6	2.75023	1.80998	3.14102	1.80513	3.48097	3.20313	2.98019	2.05006	2.94817	2.79036	3.08681	1.70051	1.43936	1.50782	1.72717	417	343	466	303	557	578	500	430	520	468	702	250	249	321	317
ENSBTAG00000002398.6	2.20113	1.8773	3.22987	1.62759	1.66256	1.96516	1.51831	1.08711	1.64809	1.56378	2.09379	1.40329	0.608355	0.779065	0.822373	187	200	267	153	150	198	144	127	164	148	266	115	59	93	84
ENSBTAG00000002401.4	1.65382	0	0.211118	1.64387	1.15125	0.350419	0.916557	0.574299	0.522719	0.926235	1.07458	0.434646	0.177225	0.14793	0.504198	8	0	1	9	6	2	5	4	3	5	8	2	1	1	3
ENSBTAG00000002402.6	33.001	11.9533	39.3875	18.973	44.8177	49.1593	41.7859	17.5787	38.0816	30.8841	43.2198	29.192	29.5341	18.7591	14.1193	13295	6017	15425	8470	19259	23442	18757	9736	17910	13961	25955	11325	13541	10587	6847
ENSBTAG00000002404.6	111.114	102.258	113.359	99.314	83.8589	82.0289	87.58	84.4562	87.0221	91.3293	89.1058	114.1	119.024	117.017	118.8	3804	4423	3786	3755	3025	3345	3361	3981	3510	3439	4592	3783	4681	5661	4880
ENSBTAG00000002407.6	0.0189582	0.00542177	0.0279098	0.0122557	0	0.0171831	0.0121694	0	0	0.0182032	0.0136366	0.0131156	0	0	0	3	1	4	2	0	3	2	0	0	3	3	2	0	0	0
ENSBTAG00000002408.6	0.173797	0.131667	0.174044	0.144505	0.137345	0.212424	0.11078	0.0831653	0.156593	0.0979834	0.226884	0.0474765	0.0843357	0.0522015	0.087413	38	36	37	35	32	55	27	25	40	24	74	10	21	16	23
ENSBTAG00000002411.6	25.2924	16.8066	23.8635	18.447	34.9653	35.1501	33.4012	19.3764	25.8817	26.3806	30.9914	27.7135	28.0365	23.6124	20.1101	3555	2961	3263	2868	5235	5852	5234	3746	4253	4145	6510	3750	4488	4655	3407
ENSBTAG00000002412.5	138.687	134.28	124.069	118.777	136.244	142.564	152.9	123.341	126.67	119.811	127.599	146.301	137.366	143.278	148.923	1298	1615	1143	1242	1346	1599	1616	1621	1420	1224	1835	1329	1503	1918	1689
ENSBTAG00000002413.6	26.9984	25.3948	25.6054	29.2421	25.62	25.7356	27.16	25.8006	27.8142	25.7104	27.5703	29.64	30.0283	29.1873	30.3879	1336	1581	1234	1599	1341	1513	1503	1756	1617	1408	2046	1417	1701	2035	1806
ENSBTAG00000002414.5	0	0	0.0853022	0	0	0	0	0	0	0	0.0138472	0	0	0	0	0	0	4	0	0	0	0	0	0	0	1	0	0	0	0
ENSBTAG00000002415.6	233.051	205.109	212.596	184.167	198.244	190.269	189.193	166.1	178.55	202.583	183.574	292.884	279.994	288.551	293.223	6309	7031	5615	5497	5634	6141	5747	6189	5712	5995	7495	7683	8725	11065	9516
ENSBTAG00000002416.6	0.583355	0.322126	0.322837	0.435924	0.0950474	0.151366	0.0402007	0.0652666	0.143695	0.110725	0.142565	0.186098	0.127777	0.0479122	0	52	36	28	43	9	16	4	8	15	11	19	16	13	6	0
ENSBTAG00000002417.5	6.19667	7.0956	6.9028	5.42191	5.8408	6.58649	4.74128	4.45257	5.84936	6.35041	5.61262	11.6319	10.4579	13.0132	12.8943	116	167	125	112	111	146	95	115	125	129	153	201	224	340	282
ENSBTAG00000002418.7	0.854854	0.533427	0.821608	0.61962	0.872942	0.847547	1.23801	0.441741	0.797066	0.718185	1.04038	0.462645	0.443609	0.383941	0.268743	259	202	242	208	282	304	418	184	282	244	470	135	153	163	98
ENSBTAG00000002419.3	8.86358	8.18333	9.0292	8.08359	6.24421	6.76617	6.5112	5.03006	6.1386	7.39409	6.51586	10.7266	11.166	11.6054	12.1617	492	571	488	496	367	446	404	384	400	455	542	575	709	907	811
ENSBTAG00000002422.6	7.115	3.69899	7.56184	4.67261	8.66413	7.83109	8.76103	3.58578	6.63464	6.27482	7.66953	7.91114	8.19007	5.95728	5.05283	1589	1033	1642	1156	2062	2071	2181	1101	1731	1570	2555	1702	2083	1865	1358
ENSBTAG00000002423.6	44.5685	31.9427	49.1475	39.6859	50.8884	56.0812	49.0644	40.7951	42.0521	38.5426	50.6534	54.7186	49.3731	49.3466	46.5002	2720	2449	2920	2678	3291	4063	3346	3424	3011	2611	4630	3224	3445	4238	3410
ENSBTAG00000002425.6	0.0756625	0.0514217	0.0730715	0.0763292	0.0620873	0.0639134	0.081957	0.0137588	0.0377984	0.0271519	0.0422885	0.130937	0.139662	0.120703	0.0674545	24	19	22	25	21	24	28	6	14	9	20	40	50	51	25
ENSBTAG00000002428.4	21.6824	20.0488	20.3107	19.2557	25.3435	27.4596	27.2876	28.2191	22.6155	22.9062	23.9015	22.2189	20.3404	21.6641	23.1314	884	1026	808	866	1098	1337	1242	1574	1084	1037	1468	870	951	1251	1134
ENSBTAG00000002430.6	0.0814741	0.0685899	0.0970288	0.131608	0.0804715	0.123127	0.111565	0.0561417	0.168858	0.0918468	0.0833718	0.0578699	0.101673	0.0703622	0.0287533	19	20	22	34	20	34	29	18	46	24	29	13	27	23	8
ENSBTAG00000002431.6	6.51186	4.243	8.69559	6.0562	8.12354	8.5145	8.23212	4.03402	7.23687	6.13521	8.13783	7.88255	7.13682	5.75288	4.75527	1039	846	1298	1042	1381	1595	1432	848	1292	1085	1916	1217	1285	1291	890
ENSBTAG00000002432.5	17.1699	12.5256	14.1279	13.2358	16.4487	16.2601	15.3188	12.5708	13.1051	14.2421	15.5628	18.74	17.3762	16.962	16.8767	706	649	566	601	714	795	705	711	634	646	961	745	819	984	833
ENSBTAG00000002434.4	14.2829	11.758	16.9156	13.7616	16.1531	15.2412	14.3723	10.3608	14.3229	11.7888	16.5357	16.7582	17.9133	14.2286	15.032	843	872	972	898	1010	1068	948	841	992	772	1462	955	1209	1182	1066
ENSBTAG00000002435.6	1.12775	0.605195	1.27917	0.741719	1.4633	1.77963	1.23714	0.886737	1.42038	1.24597	1.98429	1.12923	1.2698	1.35702	0.929662	116	78	128	78	160	217	142	121	171	143	305	112	149	196	115
ENSBTAG00000002440.6	1.58876	0.561833	2.81009	1.1247	3.50563	4.14584	3.93723	1.35608	2.41961	1.67287	3.69202	3.51955	2.52236	1.5176	1.36655	339.215	150.016	583.496	266.045	797.531	1048.1	937.143	398.099	603.639	400.154	1175.94	723.849	613.395	454.297	351.084
ENSBTAG00000002441.6	0	0	0	0	0	0	0	0	0	0	0	0	0	0	0	0	0	0	0	0	0	0	0	0	0	0	0	0	0	0
ENSBTAG00000002444.6	2.26038	0.442846	5.8626	2.08591	5.57261	7.3595	6.78722	0.91004	3.44809	2.27126	6.64571	2.05461	1.72579	0.644772	0.383447	1234	302	3111	1262	3246	4755	4128	683	2197	1392	5407	1080	1072	493	252
ENSBTAG00000002445.5	0.949216	0.780921	1.60638	0.828497	1.65347	2.52485	2.68771	0.899102	1.4647	0.832769	2.0491	2.00048	1.79448	1.01838	1.37766	23	24	38	22.1297	42	73	73.1441	30	42	22	75	47	50.1184	35	40
ENSBTAG00000002447.5	0.804701	0.49922	0.436499	0.494889	0.609479	0.508955	0.490621	0.325113	0.544006	0.541509	0.553185	0.880665	0.391697	0.397781	0.278854	72	56	38	49	59	54	49	40	57	54	74	76	42	50	30
ENSBTAG00000002448.6	0	0	0	0	0	0	0	0.0434891	0	0	0	0	0	0	0	0	0	0	0	0	0	0	2	0	0	0	0	0	0	0
ENSBTAG00000002451.6	0.424703	0.329842	0.516906	0.373692	1.0942	0.631481	0.7109	0.512053	0.47599	0.591649	0.523284	0.486684	0.577752	0.461426	0.334625	38	37	45	37	104	67	71	63	50	59	70	42	59	58	36
ENSBTAG00000002452.5	21.0347	16.0119	25.5968	18.8448	22.1334	23.6903	23.3502	17.3895	19.6929	18.2683	23.8739	22.9659	20.2217	17.2158	15.2407	2283	2183	2686	2282	2558	3037	2834	2617	2520	2226	3898	2411	2524	2617	1996
ENSBTAG00000002454.6	17.5756	14.5066	15.0448	13.886	17.4537	17.0772	15.4422	12.9398	13.9509	15.1115	14.809	15.2256	15.5877	15.997	16.5762	955	991	796	834	1004	1102	938	967	890	910	1206	799	969	1224	1082
ENSBTAG00000002455.5	1.65969	1.38718	2.07961	1.5204	1.90499	2.76078	1.84325	1.48805	1.66955	1.57097	1.76389	1.44964	1.41424	1.28652	1.11563	146	153	178	148	178	288	181	180	172	154	232	123	142	159	118
ENSBTAG00000002457.4	1551.87	1697.14	1585.77	1856.57	1769.34	1784.35	1774.25	1972.33	1595.96	1588.03	1571.96	2524	2537.86	2630.77	2665.41	4581	5908	4402	6044	5613	6062	5819	8193	5456	5251	7066	6914	8590	10415	9566
ENSBTAG00000002458.6	8.50935	5.98708	8.23468	6.46982	8.0783	7.71497	8.29596	5.28406	7.1575	6.91768	8.02978	5.27115	5.15336	4.60311	5.30596	1931	1697	1814	1626	1952	2069	2098	1648	1895	1759	2717	1152	1326	1465	1448
ENSBTAG00000002460.6	10.2279	9.82695	10.7956	9.06009	11.0783	13.0693	12.032	11.3225	11.3519	10.3887	12.2938	11.1781	13.3359	12.2802	12.5933	578	698	594	566	663	877	760	880	753	651	1041	610	862	977	855
ENSBTAG00000002462.6	28.8798	31.0533	29.3337	30.1047	28.9994	25.6566	28.2538	28.5439	26.0411	24.6197	28.7094	23.2057	21.7945	21.4627	23.5957	777	1058	770	893	819	823	853	1057	828	724	1165	605	675	818	761
ENSBTAG00000002463.6	130.5	124.486	114.093	130.788	110.846	111.624	113.043	128.007	116.435	114.671	121.682	101.753	107.07	121.876	115.43	2139	2606	1831	2368	1900	2191	2088	2900	2273	2036	3032	1622	2035	2849	2270
ENSBTAG00000002464.5	0.0328705	0	0.0597426	0.0339128	0.0354107	0.0396533	0.0547621	0.0102464	0.0316059	0.0167684	0.0622862	0.0301463	0.0203966	0.0100489	0.0273151	7	0	10	8	7	10	13	3	8	4	17	5	4	3	7
ENSBTAG00000002468.4	4292.03	4962.35	3916.62	5362.16	3986.55	4356.42	4583.89	5249.27	4346.5	3530.82	4466.96	4126.91	4413.46	4525.24	4300.94	8470	10612	7267	11476	8364	9886	9842	13370	9910	7625	12863	7694	9928	11927	9738
ENSBTAG00000002469.6	0.0166769	0	0.0428629	0	0.0705511	0.0351799	0.0672712	0.0121288	0.023581	0.0290844	0.0334959	0.0518987	0.016129	0.0196552	0.0229441	2	0	5	0	9	5	9	2	3	4	6	6	2	3	3
ENSBTAG00000002470.5	0.235454	0.149981	0.548257	0.298094	0.355398	0.608339	0.590075	0.445145	0.307799	0.424011	0.733808	0.699228	0.384514	0.357025	0.300431	15	12	34	21	24	46	42	39	23	30	70	43	28	32	23
ENSBTAG00000002471.6	0.0701379	0.00442468	0.0626146	0.0149924	0.00519673	0.00934659	0.0532314	0	0.00473623	0.00988927	0.00741871	0.0689372	0.0516324	0.0687686	0.0542953	13	1	11	3	1	2	11	0	1	2	2	12	11	18	12
ENSBTAG00000002472.6	2.05376	1.96343	2.79387	1.84162	3.53895	2.91279	3.61017	2.42334	3.13069	2.95763	3.00547	2.68632	2.78757	2.23918	2.42935	114	137	151	113	208	192	224	185	204	182	250	144	177	175	162
ENSBTAG00000002473.3	34.7021	25.9737	37.1096	28.4622	15.5434	14.9536	16.1409	12.7508	17.6581	23.8592	19.6916	3.2226	3.22089	3.06155	3.22802	1838	1739	1922	1671	869	940	957	932	1100	1403	1563	166	193	229	205
ENSBTAG00000002474.5	3.80132	2.5156	4.05452	3.49466	4.09678	4.95501	4.78473	3.96623	3.67235	3.63748	4.31452	3.78382	2.91374	2.97258	2.36647	398	330	413	405	456	615	559	571	450	425	675	382	348	437	298
ENSBTAG00000002475.4	46.7893	41.5195	55.8529	49.7768	54.5633	65.6204	57.328	49.9478	54.5866	52.2779	56.8044	47.7683	45.6098	43.5075	38.8143	993	1120	1158	1165	1212	1664	1368	1461	1374	1207	1825	984	1118	1312	988
ENSBTAG00000002476.5	6.74014	4.55934	6.77796	3.99382	5.54013	6.3513	5.81657	2.92606	5.0953	4.77276	5.99489	5.42979	5.78901	5.47359	4.66864	779	660	762	511	681	870	750	465	689	616	1035	605	763	888	649
ENSBTAG00000002477.6	7.54862	4.38257	8.01523	5.8536	7.94221	8.231	7.94347	7.41515	6.71395	5.4104	7.98141	9.88592	7.53801	7.53317	8.02831	193	142	200	165	213	251	228	261	203	151	308	245	222	273	246
ENSBTAG00000002478.5	3.12402	4.18819	3.1161	3.15396	1.40473	1.73367	1.68337	1.5625	2.16729	1.54392	1.60433	1.99451	2.46157	1.8701	2.50954	141	238	137	158	67	93	85	97	115	77	109	87	128	119	136
ENSBTAG00000002479.5	3.63811	2.70861	3.88429	2.96171	4.50899	3.94976	4.21954	3.03482	3.84367	3.2503	4.0492	3.71	3.29006	3.29741	2.91546	415	387	431	374	547	534	537	476	513	414	690	408	428	528	400
ENSBTAG00000002480.6	30.0778	28.2633	25.617	25.4123	33.6164	30.4164	39.3332	38.5327	27.3463	27.1945	31.7905	32.5512	26.8997	27.539	29.6874	330	398	276	310	387	400	487	590	359	324	534	347	344	432	393
ENSBTAG00000002481.5	12.6902	12.0162	13.7036	12.5268	13.3782	12.0807	13.8246	13.6313	12.3823	12.0758	11.5898	8.22912	8.61014	8.65723	9.10175	413	493	433	448	455	464	502	605	471	429	564	259	319	396	352
ENSBTAG00000002483.6	0	0	0	0	0	0	0	0	0	0	0	0	0	0	0	0	0	0	0	0	0	0	0	0	0	0	0	0	0	0
ENSBTAG00000002484.6	8.44018	5.57423	9.01366	8.28209	9.35202	9.75385	9.17925	8.39409	9.0028	8.15505	9.8798	8.3567	7.94619	6.75284	5.94587	506	420	532	554	613	706	651	736	659	563	924	502	565	596	454
ENSBTAG00000002485.6	9.94165	4.64653	12.6809	7.47227	13.9921	15.1213	13.7266	4.81875	12.4265	9.80121	13.3594	29.3461	31.2004	19.5442	15.9532	2835	1660	3502	2323	4255	5092	4353	1856	4102	3125	5656	8105	10177	7854	5511
ENSBTAG00000002487.6	14.9919	10.4275	16.3628	13.306	17.7585	18.193	16.4625	12.3566	15.6287	13.2506	16.3515	15.894	15.8332	15.0042	14.0349	1966	1712	2087	1932	2478	2827	2408	2228	2397	1942	3202	2009	2367	2761	2214
ENSBTAG00000002488.6	1.117	1.4162	1.29969	1.55127	0.798905	0.836087	1.08281	1.13012	1.1955	1.43019	1.054	0.781907	0.660522	0.73163	1.36495	41	62	43	69	26	34	38	44	42	52	54	20	25	38	49
ENSBTAG00000002489.6	0	0	0	0	0	0	0	0	0	0	0	0	0	0	0	0	0	0	0	0	0	0	0	0	0	0	0	0	0	0
ENSBTAG00000002490.5	2.69636	2.59719	2.30098	1.83831	3.71388	3.50114	3.176	2.74745	2.39313	2.57123	2.64741	2.85057	2.55552	2.81777	3.03512	142	172	118	107	207	219	187	199	148	150	209	145	154	209	192
ENSBTAG00000002492.5	1.42903	0.949497	0.594458	0.567063	1.49237	1.34619	0.715221	1.23179	0.942323	0.820687	0.708757	0.598371	0.54182	0.597599	0.836822	32	27	13	14	35	36	18	38	25	20	24	13	14	19	23
ENSBTAG00000002493.3	58.3961	45.0834	55.0045	44.6132	60.5152	59.3913	57.5063	45.0915	53.2276	51.8074	56.4564	55.3585	53.4488	54.2981	52.9495	6886	6658	6309	5824	7590	8300	7565	7311	7343	6823	9944	6293	7187	8987	7510
ENSBTAG00000002495.6	16.432	8.72837	19.3913	12.2909	18.3	20.3512	19.0744	9.17607	15.1917	13.6449	19.9225	18.6222	18.2309	13.7632	10.5402	2700	1794	3099	2236	3201	3960	3495	2073	2917	2508	4885	2949	3413	3172	2084
ENSBTAG00000002497.6	0.147374	0	0.0302361	0	0.0279902	0.0495265	0.0263059	0	0	0	0	0.030457	0.051341	0.0417143	0.0982812	5	0	1	0	1	2	1	0	0	0	0	1	2	2	4
ENSBTAG00000002500.5	5.41882	4.00809	7.6754	5.6177	7.27055	7.71186	7.84241	7.75405	7.14767	6.29136	8.13042	5.70598	5.09061	5.12656	5.04544	221	206	305	253	313	374	358	435	343	283	498	225	238	295	247
ENSBTAG00000002501.6	69.0913	66.8677	62.4578	74.9419	67.4371	64.4393	67.871	75.4229	64.1889	63.3577	65.1383	51.9291	53.1384	51.6873	52.3285	2217	2711	1954	2653	2277	2462	2441	3330	2429	2231	3146	1613	1959	2345	2014
ENSBTAG00000002503.5	37.3788	35.1462	36.2707	30.8632	36.7763	37.8394	40.5399	37.2361	35.9263	39.829	36.9121	35.0424	35.171	31.2463	31.9728	2144	2563	2049	1962	2236	2584	2586	2917	2423	2522	3195	1934	2311	2565	2218
ENSBTAG00000002504.6	10.7496	7.91742	10.7733	6.988	11.1464	12.2706	11.7199	6.37516	9.08801	9.0785	10.4913	9.73897	10.3107	8.70658	9.44898	1566	1442	1530	1130	1731	2121	1908	1280	1550	1480	2283	1370	1716	1782	1660
ENSBTAG00000002505.6	0.275363	0.0794411	0.231218	0.498754	0.0711626	0.168396	0.313076	0.109191	0.148898	0.385997	0.433294	0.129443	0.131	0.141913	0.0208561	11	4	9	22	3	8	14	6	7	17	26	5	6	8	1
ENSBTAG00000002507.4	373.817	344.42	332.256	360.657	344.731	354.459	356.227	367.459	343.669	344.263	356.891	347.672	351.715	340.34	347.701	28881	33384	24981	30826	28269	32486	30732	39040	31113	29603	41249	25916	31032	36961	32293
ENSBTAG00000002508.3	9.26885	4.49005	3.20691	7.31021	2.75821	6.89698	6.58468	6.31597	7.21596	4.91158	13.1354	8.79611	5.1369	5.18435	7.55191	19	10	6	16	6	16	15	17	17	11	40	17	12	14	18
ENSBTAG00000002510.5	84.2854	52.4425	81.9749	66.2088	85.9988	91.4391	86.0147	55.5159	78.1318	71.8958	85.5232	79.7774	77.6673	64.2828	56.745	9276	7230	8776	8066	10064	11928	10562	8401	10062	8833	14062	8465	9749	9932	7511
ENSBTAG00000002512.4	13.3801	9.68041	11.4617	13.0464	17.4912	17.3118	16.2835	12.3821	11.6959	13.6471	14.9279	10.7979	12.9467	11.2905	13.26	414	381	348	448	572	640	568	529	428	467	698	326	463	495	494
ENSBTAG00000002515.6	3.76391	2.71588	4.71279	2.67133	2.93153	2.56282	2.15751	3.29489	2.95853	2.51782	2.80727	2.2542	1.73635	1.96039	1.71813	185	158	239	152	147	152	114	196	167	129	208	114	108	133	94
ENSBTAG00000002516.6	6.02017	5.10988	7.5934	5.95522	7.57344	7.90374	7.53101	6.61499	6.72459	6.11789	7.17883	5.53099	6.05548	5.27713	4.44798	311	332	382	340	414	485	435	470	408	350	556	276	358	384	276
ENSBTAG00000002518.6	0.348047	0.138239	0.0893292	0.0196904	0.102903	0.164735	0	0.110707	0.12954	0.157438	0.159474	0	0	0	0.0362315	16	8	4	1	5	9	0	7	7	8	11	0	0	0	2
ENSBTAG00000002520.6	21.1147	15.0158	25.4071	15.938	23.1645	22.8229	22.1018	11.7371	16.2949	17.6256	22.4599	28.6492	25.8869	23.571	22.4601	1490	1330	1745	1244	1734	1911	1742	1139	1348	1383	2372	1951	2087	2339	1905
ENSBTAG00000002522.5	1.04688	0.927503	1.11279	0.908716	0.867273	0.929686	1.50946	1.22745	1.18838	0.810237	1.40341	0.734745	0.855572	0.931755	1.13118	51	57	52	49	44	53	82	82	67	43	101	35	48	64	67
ENSBTAG00000002524.4	10.33	8.72859	12.2237	10.8252	11.1584	12.1245	12.4231	11.7452	9.93349	9.2236	12.0991	13.3821	11.4838	11.0202	11.3034	525	558	605	608	600	732	706	821	593	519	922	657	668	789	690
ENSBTAG00000002525.5	329.323	364.202	349.465	400.232	351.354	389.879	355.044	403.559	338.753	384.387	367.705	362.143	367.574	395.465	399.698	1018.29	1342.54	1022.1	1372.64	1168.75	1393.01	1223.52	1764.07	1218.1	1332.99	1736	1039.82	1303.1	1639.15	1499.73
ENSBTAG00000002526.6	44.4921	37.5661	45.8722	40.3931	41.7447	37.3389	36.4151	35.7081	37.4621	36.2323	42.7415	29.2658	26.9222	28.4313	27.5913	1145	1225	1152	1146	1127	1146	1052	1265	1140	1018	1660	730	798	1037	851
ENSBTAG00000002527.6	4.39371	2.31607	4.49402	2.57386	4.83368	5.32033	4.89659	2.74587	3.84473	3.57871	4.73973	5.57446	5.91892	3.68728	3.55868	746	492	742	484	874	1070	927	641	763	680	1201	912	1145	878	727
ENSBTAG00000002528.7	100.849	60.6684	111.634	77.959	96.7525	98.6088	94.9937	61.6825	85.6715	82.9564	95.0648	99.0259	94.1104	78.2375	71.4881	21679	16309	23333	18564	22162	25102	22763	18230	21516	19976	30485	20507	23040	23577	18493
ENSBTAG00000002531.6	6.16414	4.66846	6.84445	4.78376	7.06994	6.94791	6.65925	5.70402	6.26172	6.04993	6.13835	5.58168	6.17449	6.08186	5.17445	722	682	777	620	878	956	866	914	853	788	1066	627	813	989	728
ENSBTAG00000002534.6	107.212	106.339	120.396	129.646	86.4266	77.5403	84.7372	84.4575	81.3518	88.871	88.411	76.0137	76.4867	74.0695	82.2023	1491	1894	1642	1997	1258	1293	1330	1629	1351	1339	1875	1029	1237	1472	1374
ENSBTAG00000002539.5	27.5993	17.8614	25.4724	21.3639	48.6712	49.704	51.149	33.027	36.3462	33.2497	42.2788	39.8656	35.9867	30.6464	27.7271	2257	1832	2027	1933	4226	4821	4670	3714	3482	3028	5171	3145	3360	3522	2726
ENSBTAG00000002542.4	36.1009	27.5366	39.4575	30.4348	48.0259	46.3085	46.08	36.008	35.0919	37.2137	39.6784	34.1123	33.4827	33.0164	32.5519	1050	1013	1119	976	1468	1605	1503	1441	1205	1185	1739	961	1120	1359	1135
ENSBTAG00000002545.4	0	0	0	0	0.0535714	0	0	0.0205149	0	0	0.0375398	0	0	0	0	0	0	0	0	2	0	0	1	0	0	2	0	0	0	0
ENSBTAG00000002549.5	2584.22	2533.39	2755.1	2736.15	2210.38	2418.63	2516.62	2143.87	2259.83	2144.9	2320.63	1790.35	1574.38	1707.96	1627.13	10982	13390	11399	13120	10121	12068	12035	13094	11302	10206	15137	7191.99	7764.99	10048	8498
ENSBTAG00000002550.4	1.20296	0.521052	0.406701	1.66589	2.76605	1.23007	0.947185	1.50642	1.11841	0.851207	1.12817	1.79767	1.48508	0.46959	2.08406	9.01283	5.01	3.00388	14.0298	22.0487	11.0199	8.01656	16.011	10.0335	7.0135	13.0313	13.0257	13.028	5.01685	19.0324
ENSBTAG00000002551.4	0	0.0142888	0	0	0	0	0	0	0	0	0.0239719	0.0185991	0.204125	0.178599	0.149508	0	1	0	0	0	0	0	0	0	0	2	1	13	14	10
ENSBTAG00000002554.6	4.53928	2.56755	5.57183	2.76631	7.17724	8.47753	7.3453	2.56722	5.50999	4.53046	7.46988	4.94831	4.41171	3.3692	3.21255	630	446	752	425	1060	1394	1137	490	894	703	1548	662	698	656	536
ENSBTAG00000002555.4	0	0	0	0	0	0	0	0	0	0	0	0	0.181951	0	0	0	0	0	0	0	0	0	0	0	0	0	0	1	0	0
ENSBTAG00000002557.6	41.1988	43.9889	41.1019	41.4919	39.3561	38.463	35.6514	40.5464	37.8814	38.5334	40.9993	45.6153	42.7717	44.1479	45.86	1384	1866	1346	1538	1392	1538	1342	1874	1500	1422	2072	1483	1650	2096	1848
ENSBTAG00000002559.6	0	0	0	0.027955	0	0.0259051	0.0628945	0.0672518	0	0	0	0	0.0409453	0	0.0195422	0	0	0	1	0	1	3	3	0	0	0	0	2	0	1
ENSBTAG00000002561.5	1.90891	1.66845	2.05574	1.84293	3.67713	3.88115	3.69236	1.85435	3.04683	2.50181	3.56791	2.79563	2.40929	1.60032	1.20325	178	193	187	185	364	428	386	238	332	259	496	252	256	211	135
ENSBTAG00000002562.5	72.5636	60.8253	54.9655	62.3982	85.8893	78.1136	76.2379	71.4033	76.3468	83.6634	76.0525	66.6542	67.9385	65.6502	68.8625	1057	1134	785	1006	1309	1364	1253	1441	1327	1320	1688	945	1150	1366	1205
ENSBTAG00000002563.5	8.0059	5.91688	8.81227	6.22064	12.5007	12.8168	9.70031	10.0566	9.04163	8.21174	9.52852	20.9855	20.5011	17.9184	18.8732	360	335	386	309	594	685	488	622	478	408	643	912	1056	1136	1019
ENSBTAG00000002564.6	1.23375	0.454487	1.09264	0.823094	1.29439	1.313	1.43737	0.959377	1.09473	1.17356	1.82285	1.79137	1.75548	1.10175	1.03375	130	60	112	96	145	164	169	139	135	138	287	182	211	163	131
ENSBTAG00000002565.4	59.1423	41.9503	59.4647	44.2328	56.2337	59.3683	55.247	46.3708	46.5285	50.0486	53.3462	54.0603	52.7474	44.1113	43.2196	1215.68	1096.67	1194.41	1002.78	1209.47	1458.54	1277.16	1313.84	1134.63	1117.7	1660.61	1078.83	1252.87	1288.88	1064.95
ENSBTAG00000002566.6	19.3487	15.6198	15.0056	17.872	16.1219	18.5766	18.3068	14.8116	21.3239	18.2876	20.7514	12.8461	16.0244	15.3714	16.181	383	397	293	394	341	445	409	405	503	393	625	249	370	441	387
ENSBTAG00000002568.6	16.0811	13.3446	18.3999	15.6121	14.9943	16.6452	15.4951	15.0025	14.9701	13.9916	16.0084	20.9286	17.8636	17.9775	18.0636	1046	1090	1165	1123	1034	1285	1126	1342	1142	1011	1559	1314	1328	1645	1412
ENSBTAG00000002570.6	3.08048	2.38326	3.16687	2.99428	4.47929	4.37774	4.02895	2.63795	3.73689	3.41908	4.18731	3.22231	2.99039	2.99817	2.51065	355	344	355	382	549	598	518	418	504	440	721	358	393	485	348
ENSBTAG00000002571.6	2.50159	2.0563	1.96524	2.38253	5.26862	3.99025	4.82249	4.9818	3.46056	3.77852	4.2623	6.79798	6.4956	6.65084	6.63036	115	119	88	121	256	218	248	315	187	192	294	302	342	431	366
ENSBTAG00000002573.5	34.0788	25.3781	36.1457	28.8262	28.2116	28.1893	29.0782	19.1914	27.4862	24.3174	29.936	25.9182	24.6131	22.2211	23.097	3129	2921	3229	2929	2752	3069	2980	2423	2955	2489	4109	2295	2579	2866	2550
ENSBTAG00000002574.6	0	0	0.177324	0.0941056	0.0329195	0.145145	0.0925197	0.150802	0.205064	0.315938	0.0229534	6.10643	6.64588	5.66949	5.16362	0	0	5	3	1	5	3	6	7	10	1	171	221	232	179
ENSBTAG00000002575.6	85.4259	83.0135	92.5502	87.7261	89.5783	90.4181	88.1891	85.8997	85.1557	86.0915	90.7179	102.962	103.475	94.6857	97.3416	1471	1824	1560	1668	1613	1864	1711	2043	1745	1607	2373	1724	2065	2324	2011
ENSBTAG00000002576.6	0.0263431	0.0104979	0	0	0.074466	0.0328754	0.0707713	0.00945331	0.0112397	0.0467217	0.00868959	0.107788	0.0569151	0.103067	0.0328717	2	1	0	0	6	3	6	1	1	4	1	8	5	11	3
ENSBTAG00000002578.6	25.7564	17.1363	23.8107	15.571	26.8749	30.1426	29.4398	14.2272	19.7532	19.2535	29.1193	22.1572	28.8543	20.6018	17.3238	1965	1756	1912	1422	2157	2532	2185	1621	1909	1773	3009	1681	1874	2247	1662
ENSBTAG00000002579.6	95.2378	102.915	111.393	116.683	81.4437	83.2473	86.307	94.7458	80.2629	81.5491	84.9828	79.4351	73.1464	81.8167	79.8516	3677	5010	4191	4974	3317	3823	3731	5032	3648	3469	4930	2966	3239	4459	3700
ENSBTAG00000002580.6	0.0615901	0.00246405	0.0601869	0.0194551	0.0779729	0.189899	0.0911945	0.0649589	0.0843953	0.0494235	0.0681599	0.706664	0.608712	0.424184	0.383777	20	1	19	7	27	73	33	29	32	18	33	221	225	193	150
ENSBTAG00000002581.4	0	0	0	0	0	0	0	0	0	0	0	0	0	0	0	0	0	0	0	0	0	0	0	0	0	0	0	0	0	0
ENSBTAG00000002583.6	1.28998	0.566192	1.06534	0.584941	0.955347	0.81166	1.05404	0.598813	0.60668	0.524092	0.689307	0.258905	0.217986	0.328985	0.268999	36	20	29	18	28	27	33	23	20	16	29	7	7	13	9
ENSBTAG00000002585.6	0.606109	0.399702	0.203644	0.231746	0.504851	0.461939	0.448974	0.288199	0.56725	0.596341	0.545647	0.531688	0.347172	0.232279	0.581673	52	43	17	22	46	47	43	34	57	57	70	44	34	28	60
ENSBTAG00000002586.6	24.6928	17.1579	22.1808	14.1721	24.4353	23.3753	21.8698	11.5748	18.0822	18.2425	19.2964	40.5412	39.0313	39.2514	38.1825	1978	1724	1729	1256	2078	2221	1956	1275	1697	1627	2312	3133	3570	4419	3677
ENSBTAG00000002590.6	13.6412	9.33239	18.6615	11.594	12.4012	14.4291	12.4611	8.04894	11.9304	10.8229	12.6193	12.7688	11.2884	10.4471	7.20127	1394	1195	1855	1311	1347	1748	1421	1131	1427	1234	1927	1258	1316	1499	885
ENSBTAG00000002591.6	38.8242	34.1673	37.0691	31.2329	44.8104	41.3588	42.3782	36.5858	38.432	44.7066	43.5583	30.703	30.7264	28.5451	28.903	508	573	476	453	614	649	626	665	601	634	870	391	468	534	455
ENSBTAG00000002593.5	0.823615	0.809233	0.979066	1.05941	1.25081	1.40431	1.08502	0.961233	0.940392	1.45093	1.25675	1.727	1.64644	1.92195	1.66059	38	47	44	54	61	77	56	61	51	74	87	77	87	125	92
ENSBTAG00000002594.5	7.8899	6.4202	7.94301	5.70804	5.73151	5.22469	5.79057	3.71765	5.07172	5.31426	5.82753	6.19541	7.82732	6.47142	6.94648	500	511	490	400	385	393	410	324	377	374	553	379	567	577	529
ENSBTAG00000002595.6	1.50543	1.28113	2.05471	1.64663	1.39562	1.50324	1.56788	1.07744	1.68183	1.39215	1.54534	1.43294	1.04387	1.24805	1.15732	295.998	314.26	392.175	357.827	292.078	349.731	343.033	291.406	386.355	306.364	453.323	271.16	233.766	344.31	273.565
ENSBTAG00000002596.6	0	0	0	0	0	0	0	0	0	0	0	0	0	0	0	0	0	0	0	0	0	0	0	0	0	0	0	0	0	0
ENSBTAG00000002599.6	0.584731	0.57152	0.831126	0.773664	0.404415	0.718994	0.482425	0.490516	0.459057	0.753247	0.689304	0.674804	0.745996	0.558249	0.730509	26	32	36	38	19	38	24	30	24	37	46	29	38	35	39
ENSBTAG00000002600.6	1.15586	0.886512	1.69058	1.31568	1.92503	2.14633	1.90178	1.59225	1.42364	1.39601	1.83618	1.42888	1.21725	1.00475	1.026	104	100	148	131	184	229	191	197	150	140	247	124	125	127	111
ENSBTAG00000002603.5	7.97758	4.14046	9.73795	5.94946	7.90718	8.09991	6.79192	4.05321	6.22716	5.12324	8.15984	7.76958	5.04406	5.52546	4.33353	729	489	878	615	777	885	704	515	674	531	1132	683	536	732	488
ENSBTAG00000002604.6	0	0	0	0	0	0	0	0	0	0	0.01675	0	0.0225636	0.0164889	0	0	0	0	0	0	0	0	0	0	0	1.59783	0	1.64306	1.47789	0
ENSBTAG00000002605.6	6.4876	6.07239	6.62758	5.45093	5.16677	4.48459	4.26389	3.53604	4.95188	5.14356	5.74598	3.8294	3.60228	3.44148	2.91481	511	600	508	475	432	419	375	383	457	451	677	291	324	381	276
ENSBTAG00000002606.6	19.7378	15.7539	21.8827	19.2993	16.2512	16.7796	16.8217	9.01377	19.0349	15.925	19.3564	14.6342	15.8075	12.9815	11.7908	2834	2834	3025	3048	2484	2855	2696	1780	3200	2558	4152	2023	2591	2617	2038
ENSBTAG00000002608.6	187.884	155.843	166.382	148.339	205.153	213.223	199.647	142.928	187.235	176.568	193.427	157.75	152.902	149.137	146.568	8480	8856	7315	7396	9785	11438	10081	8873	9935	8806	13101	6881	7905	9490	7943
ENSBTAG00000002609.4	0	0	0	0	0	0	0	0	0	0	0	0	0	0	0	0	0	0	0	0	0	0	0	0	0	0	0	0	0	0
ENSBTAG00000002610.6	120.537	105.749	102.089	110.786	128.679	133.702	126.057	124.062	117.106	123.929	126.881	141.343	142.815	147.467	146.6	2679	2985	2216	2715	2995	3549	3149	3799	3084	2997	4265	3048	3663	4654	3904
ENSBTAG00000002612.7	2.04823	1.36692	1.95529	1.5554	2.60464	3.70759	2.84776	1.82743	2.29826	2.6305	3.0359	2.60566	3.14255	2.57148	2.53979	429.481	317.558	618	398.36	709.211	935.309	778.201	520.485	567.189	492.478	1008.69	507.961	611.136	687.351	499.365
ENSBTAG00000002613.5	2.04713	0.807946	2.85412	1.4289	3.55042	4.07645	3.50835	1.83146	2.4925	1.79051	3.48353	1.25768	0.936842	0.890933	0.52193	326	161	442	252	602	769	623	401	464	319	828	193	170	199	100
ENSBTAG00000002614.6	2.77837	2.02952	3.71461	2.15374	4.3396	4.69478	4.92472	2.60073	3.6369	2.92127	4.14648	3.00303	2.6881	2.24269	2.41809	277	259	370	240	469	564	540	360	433	327	625	295	311	319	294
ENSBTAG00000002615.5	3.57709	3.04101	5.49911	3.01223	4.10099	4.96575	3.84257	2.03689	3.3086	3.03368	4.40285	5.59334	4.85218	4.28358	4.34415	400	426	599	373	491	660	479	315	433	380	738	604	621	673	585
ENSBTAG00000002620.5	0.585484	0.497463	0.475312	0.56762	0.654035	0.92088	0.773779	0.591687	0.595768	0.402098	0.635902	0.313388	0.313708	0.259253	0.220261	95	101	75	102	113	177	140	132	113	73	154	49	58	59	43
ENSBTAG00000002623.5	0.046556	0.0924022	0.0446646	0.0843036	0	0	0.0777821	0.0474457	0	0.0210847	0	0	0.018993	0	0	2	5	2	4	0	0	4	3	0	1	0	0	1	0	0
ENSBTAG00000002624.6	0.202813	0.0201105	0.130085	0.137762	0.216237	0.10658	0.0879839	0.125292	0.0430789	0.0920017	0.163928	0.288381	0.0442178	0.0359261	0.184602	8	1	5	6	9	5	4	7	2	4	10	11	2	2	9
ENSBTAG00000002625.6	23.8489	16.3072	23.4431	17.8037	28.3195	27.1318	25.8321	15.5242	19.5555	17.3082	24.2787	29.8054	27.2251	24.3597	24.0028	1952	1671	1867	1610	2464	2636	2360	1749	1872	1577	2972	2354	2546	2800	2357
ENSBTAG00000002627.5	23.0079	21.0155	29.6735	24.9622	19.9097	22.9684	22.0967	17.164	20.7296	17.2617	24.7245	27.2566	22.801	23.8884	22.6106	902	1036	1125	1084	818	1072	970	921	954	745	1459	1033	1023	1316	1060
ENSBTAG00000002628.5	51.6018	46.2898	43.2192	39.1641	49.195	51.0843	48.853	36.3981	44.7686	47.2055	44.0157	41.6784	41.958	38.971	39.15	5314	5972	4330	4463	5384	6236	5613	5152	5396	5424	6773	4138	4929	5635	4848
ENSBTAG00000002629.4	0.152131	0	0.126835	0	0.112333	0	0.0450724	0	0	0.020358	0.167307	0.156634	0.0785259	0.258002	0.272479	3	0	3	0	4	0	1	0	0	1	5	3	4	10	7
ENSBTAG00000002630.6	11.3801	5.39432	12.2038	8.92939	15.3109	15.0382	15.3729	9.52059	12.0196	11.8701	13.6545	20.0669	18.8674	14.1207	12.6388	1830	1088	1918	1591	2628	2876	2769	2111	2266	2134	3289	3122	3471	3202	2459
ENSBTAG00000002631.6	0.032089	0.0170666	0.0439759	0.0483261	0.0503346	0.0721692	0.124586	0.0311152	0.0091356	0.0191873	0.0286222	0.0110909	0	0.0533056	0.0177907	3	2	4	5	5	8	13	4	1	2	4	1	0	7	2
ENSBTAG00000002632.6	0	0	0	0	0	0	0	0	0	0	0	0	0	0	0	0	0	0	0	0	0	0	0	0	0	0	0	0	0	0
ENSBTAG00000002633.6	96.0589	66.9079	104.37	83.3457	133.207	128.463	120.031	88.121	110.99	101.165	116.022	140.241	142.99	112.114	104.244	7462	6547	7895	7211	10976	11845	10434	9477	10115	8758	13482	10562	12726	12304	9776
ENSBTAG00000002635.4	0.181198	0.212188	0.616914	0.992379	1.15515	0.756587	0.750394	1.13631	0.40577	0.66903	0.356475	0.683213	0.64786	0.26532	1.15784	3	4	10	18	20	15	14	26	8	12	8	11	12	6	23
ENSBTAG00000002639.6	99.6777	78.5457	97.0049	75.4408	92.1363	94.4102	89.5568	73.3551	79.5675	93.2387	89.302	84.9342	75.0408	76.6631	74.8876	3615	3594	3429	3020	3522	4074	3638	3660	3399	3721	4869	2980	3123	3927	3259
ENSBTAG00000002640.6	0.198847	0.074654	0.221218	0.0915764	0.548256	0.534657	0.513366	0.17415	0.392586	0.260714	0.30746	0.703558	0.630816	0.411138	0.448471	49	23	53	25	144	156	141	59	113	72	113	167	177	142	133
ENSBTAG00000002642.6	0	0.0245482	0	0	0	0	0.0827794	0.044832	0	0	0	0.0958102	0.06743	0.0328698	0.0513038	0	2	0	0	0	0	6	4	0	0	0	6	5	3	4
ENSBTAG00000002643.6	5.56269	5.51215	8.2953	4.8118	7.74176	9.04918	8.06036	5.6142	6.8225	5.69648	7.73693	7.90813	6.63483	6.13818	5.60075	588	730	853	563	869	1133	949	816	844	672	1222	806	800	911	712
ENSBTAG00000002644.4	0	0	0	0	0.0231294	0	0.0260505	0	0	0.0110263	0.0388091	0.0603223	0.0883326	0.0506598	0	0	0	0	0	2	0	1	0	0	1	2	5	5	6	0
ENSBTAG00000002645.5	7.79069	6.25817	8.4795	7.73164	13.1193	15.0635	13.5685	10.7248	10.1809	10.0023	14.0246	13.1621	10.8684	10.0183	8.70281	383	387	406	420	682	880	746	725	588	544	1034	625	612	694	514
ENSBTAG00000002646.6	76.4105	63.6627	73.2239	68.6826	83.1136	82.8872	75.5159	70.2513	71.2076	70.8814	74.3724	64.3601	62.8583	61.71	61.4868	6659	6956	6211	6626	7697	8569	7350	8422	7269	6885	9695	5414	6261	7563	6447
ENSBTAG00000002647.4	9.16215	10.0168	8.33177	7.5612	10.0228	11.5481	11.1485	11.364	10.3533	9.62379	11.2913	5.93494	6.57311	6.83515	7.68397	138	193	123	126	158	209	190	237	186	157	259	87	115	147	139
ENSBTAG00000002648.3	3448.39	3932.15	3440.82	4019.08	3526.39	3371.66	3500.85	4043.93	3539.08	3443.47	3476.27	3513.92	3567.8	3584.95	3654.57	35610	52142	34932	46231	38283	41733	40798	58404	43745	38672	55008	35246	42980	52940	45607
ENSBTAG00000002650.5	56.9301	50.3655	57.5953	55.6027	49.8259	49.1222	50.5563	48.9237	47.654	46.9348	51.8593	61.0746	57.6581	57.5504	56.5343	3503	3893	3450	3783	3249	3588	3476	4140	3440	3206	4779	3628	4056	4983	4180
ENSBTAG00000002651.6	0.121681	0.140429	0.191821	0.087925	0.0228762	0.10268	0.0872641	0.0471984	0.104022	0.0580894	0.0488837	0.100984	0.106721	0.0404608	0.0741838	15	22	23	12	3	15	12	8	15	8	9	12	15	7	11
ENSBTAG00000002654.5	42.0699	33.3076	50.5549	40.4008	42.7087	44.9415	42.3769	34.0771	39.8013	35.7185	44.1733	36.8084	33.2316	30.6176	27.0531	2835	2818	3316	3011	3052	3594	3190	3158	3145	2675	4456	2394	2559	2902	2191
ENSBTAG00000002655.5	6.21655	4.91391	7.68312	5.21587	6.93854	7.20368	8.96018	7.89533	5.90993	6.36899	5.85437	6.31724	4.45669	5.58696	5.65521	202.593	202.294	244.11	187.548	237.988	279.505	327.264	354.015	227.097	227.857	287.127	199.276	166.844	257.4	221.058
ENSBTAG00000002657.6	83.743	55.4197	77.1937	61.9884	82.0991	90.1443	79.245	53.3601	74.0817	72.9827	81.7262	77.9264	67.7819	63.586	70.8228	1399	1183	1263	1145	1435	1805	1492	1233	1475	1321	2077	1267	1314	1516	1421
ENSBTAG00000002658.5	18.9562	16.1876	21.993	15.7052	17.6006	17.2195	15.8086	9.70309	16.437	14.8246	17.2796	15.3447	13.9373	14.5262	14.4433	1365	1470	1542	1246	1346	1475	1271	971	1388	1192	1858	1070	1144	1479	1259
ENSBTAG00000002661.6	2.46996	2.07038	2.60663	2.18665	2.13733	2.71226	2.77868	1.82611	2.44706	2.67223	2.63395	1.31507	1.44894	1.10721	1.04711	302	317	310	296	278	393	379	307	350	365	481	155	202	190	154
ENSBTAG00000002663.6	2.92379	2.56579	2.70854	2.22664	4.03276	4.23965	3.59506	2.76564	3.34976	3.02781	3.8368	3.59096	2.86907	2.63088	2.94005	357	393	322	301	524	614	490	465	479	413	700	423	400	452	432
ENSBTAG00000002664.5	0	0	0	0	0	0	0	0	0	0	0	0	0	0	0	0	0	0	0	0	0	0	0	0	0	0	0	0	0	0
ENSBTAG00000002668.6	1.51701	1.06147	1.92646	1.04794	1.01536	0.986276	0.999768	0.408862	0.800767	0.831231	1.2484	0.758976	0.641598	0.502177	0.638069	170	149	210	130	121	131	125	63	105	104	209	82	82	79	86
ENSBTAG00000002669.5	2.02956	1.67205	2.13275	1.74282	3.5278	3.87755	2.82459	3.05071	2.10796	1.34015	2.48883	1.74407	2.2549	1.73728	1.66923	77	80	78	73	141	175	120	159	94	56	141	64	98	92	76
ENSBTAG00000002670.3	0.0511434	0.0401739	0.209237	0	0.0488912	0.128313	0.0454524	0.111251	0.0861449	0.0471097	0	0.895121	1.06141	1.11447	1.15166	1	1	4	0	1	3	1	3	2	1	0	17	24	31	27
ENSBTAG00000002673.5	0.571466	0.531911	0.52211	0.32512	1.12541	1.07999	0.995605	0.546429	0.677918	0.797233	0.736299	0.768134	0.973774	0.730842	0.721658	54	63	48	34	113	121	105	71	75	84	104	70	105	97	82
ENSBTAG00000002674.5	0	0	0.51699	0	0	0.433291	0	0	0	0	0	0	0.825337	1.12527	0	0	0	1	0	0	1	0	0	0	0	0	0	2	3	0
ENSBTAG00000002675.4	0	0	0	0	0	0	0	0	0	0	0	0	0	0	0	0	0	0	0	0	0	0	0	0	0	0	0	0	0	0
ENSBTAG00000002676.5	85.8769	77.208	81.7982	81.2367	92.4722	91.3334	92.2087	83.6904	82.2568	80.2853	87.9498	80.4875	79.6628	77.2449	76.8984	3648	4134	3383	3804	4149	4612	4390	4887	4120	3766	5607	3297	3873	4618	3921
ENSBTAG00000002678.3	16.9796	16.0294	19.0929	16.7352	12.4673	11.3771	13.2721	13.5355	12.8356	12.2485	11.9785	9.89898	9.64112	10.5695	10.2796	332	399	365	361	255	266	292	365	298	260	355	188	218	294	241
ENSBTAG00000002680.5	0.0178984	0	0.00658873	0	0.030091	0.0108176	0	0.0139808	0.0255211	0.0400945	0.0119928	0.0132981	0.0337371	0.0291679	0.0106514	3	0	1	0	5	2	0	3	5	7	3	2	6	7	2
ENSBTAG00000002682.6	5.84359	3.26357	7.04305	4.06872	8.04128	10.3966	10.6041	5.98129	7.52304	7.65317	10.538	7.58711	8.11063	5.73145	4.70809	629	439	742	474	927	1337	1277	899	966	923	1706	792	992	860	602
ENSBTAG00000002683.6	35.9084	28.8391	33.1244	31.316	38.3019	41.0152	40.8054	36.2035	38.0628	33.2858	38.3861	23.2944	23.0245	22.2432	20.2577	4926	4945	4417	4761	5595	6660	6237	6816	6099	5107	7856	3080	3603	4276	3337
ENSBTAG00000002685.6	13.4747	7.95032	13.5489	11.7027	15.0246	15.6596	15.764	10.6506	12.7057	11.8972	14.5053	22.751	20.3604	18.6969	15.3342	2121	1566	2074	2040	2518	2920	2767	2305	2338	2095	3408	3451	3652	4128	2904
ENSBTAG00000002687.5	2.71731	1.29339	3.75676	1.89196	4.19626	4.26678	4.18614	1.74798	3.4767	3.05435	4.21185	1.76717	1.574	1.31318	0.92847	450	268	605	347	740	837	773	398	673	566	1041	282	297	305	185
ENSBTAG00000002688.6	59.1839	49.4016	53.1287	50.3963	52.7236	52.9815	49.1912	38.573	47.3605	48.2214	53.503	42.4283	40.7718	36.6742	36.1092	1691	1851	1583	1549	1684	1803	1695	1571	1696	1621	2380	1135	1370	1498	1327
ENSBTAG00000002689.6	5.31255	5.13559	6.20613	5.14132	7.61546	6.77691	6.26456	6.37162	6.51428	4.48161	5.78654	6.84034	6.52127	6.53012	6.51723	254	309	289	271	385	385	335	419	366	237	415	316	357	440	374
ENSBTAG00000002690.5	50.8808	45.0131	52.7646	41.9008	50.1427	50.8111	51.4256	37.5978	44.1609	46.2391	52.4071	53.7134	52.7896	51.2458	48.0144	2637	2934	2663	2400	2750	3128	2980	2680	2688	2654	4072	2689	3131	3741	2989
ENSBTAG00000002691.6	1.70579	0.888596	1.46314	0.991515	1.03759	0.351436	1.11432	0.629285	0.713802	0.669901	1.03375	4.66	4.28504	3.26505	4.62435	67	44	56	43	43	16	49	34	33	29	61	177	193	181	218
ENSBTAG00000002693.6	27.7716	18.3514	27.3543	21.4345	22.5922	22.4871	20.5331	16.3094	19.1424	21.1663	22.2979	18.1855	12.8933	14.4329	14.2551	1619	1375	1574	1371	1391	1550	1355	1342	1345	1380	1957	1016	855	1170	1015
ENSBTAG00000002695.6	0.0490478	0	0.100379	0	0.0937641	0	0	0.0355801	0.124009	0	0.453372	0.353619	0	0.0689992	0	1	0	2	0	2	0	0	1	3	0	14	7	0	2	0
ENSBTAG00000002697.6	88.4228	66.041	84.6131	65.533	94.5797	100.583	100.394	64.256	89.2662	92.3536	96.6324	41.3376	45.4477	41.6787	42.0115	3266	3077	3046	2672	3683	4420	4153	3265	3883	3755	5365	1477	1926	2174	1862
ENSBTAG00000002698.5	6.33298	5.08577	6.55638	4.40341	8.94701	9.2462	8.13238	5.01555	7.75241	7.67782	7.79353	7.43571	7.09386	5.94198	5.79251	1035	1040	1042	797	1557	1790	1482	1127	1481	1404	1901	1171	1321	1362	1139
ENSBTAG00000002699.6	0	0	0	0	0	0	0	0	0	0	0	0	0	0.0144298	0	0	0	0	0	0	0	0	0	0	0	0	0	0	3	0
ENSBTAG00000002700.5	0	0	0	0	0	0	0	0	0	0	0	0	0	0	0	0	0	0	0	0	0	0	0	0	0	0	0	0	0	0
ENSBTAG00000002701.6	0.0147298	0.0234654	0	0.0266366	0	0	0	0.0214219	0	0	0.0295209	0.0305238	0.0902344	0.0523643	0.0575827	1	2	0	2	0	0	0	2	0	0	3	2	7	5	5
ENSBTAG00000002702.6	0	0	0.0689416	0	0.0639619	0.0971501	0.17408	0.0244281	0.123532	0.276195	0.0446312	0.0549477	0.116942	0.0950304	0.0841064	0	0	2	0	2	4	7	1	6	9	3	2	4	4	3
ENSBTAG00000002703.5	44.6811	38.4329	40.907	32.4829	40.6441	38.4821	39.7529	27.0723	34.2676	38.2523	38.383	41.0187	40.9551	41.9629	44.7574	3938	4247	3508	3168	3805	4022	3911	3281	3537	3757	5058	3487	4120	5196	4743
ENSBTAG00000002704.5	4.84996	4.19954	4.43968	3.66411	6.55039	5.67987	5.8433	4.81807	4.76128	4.86126	5.45409	6.28688	5.53754	5.48363	5.04517	593	643	528	496	852	823	797	810	681	664	996	741	772	941	742
ENSBTAG00000002705.6	0.253169	0.028838	0.408848	0.13075	0.181656	0.0914822	0.0431936	0.0263011	0.123499	0.0108243	0.185407	0.0624864	0.0527985	0.0772112	0	21	3	33	12	16	9	4	3	12	1	23	5	5	9	0
ENSBTAG00000002706.5	10.2274	10.4606	9.92965	10.4648	9.71183	10.7574	13.0932	12.5789	11.3859	11.9431	13.2403	11.0208	10.5243	9.69203	10.0596	216	280	205	243	214	272	310	365	285	274	424	229	256	290	254
ENSBTAG00000002707.6	15.2531	12.4754	15.8376	13.61	16.0054	17.6946	17.7827	13.5787	14.9232	14.993	17.5966	17.1602	16.8966	15.5512	14.8756	2526	2585	2550	2496	2822	3471	3284	3092	2890	2778	4349	2738	3189	3612	2964
ENSBTAG00000002708.6	87.7169	75.312	91.3461	85.5676	64.449	67.1404	67.9227	68.4003	62.7156	57.2071	70.2951	49.9677	49.75	52.5864	52.002	753	830	770	830	578	702	664	834	638	537	904	415	508	653	546
ENSBTAG00000002709.4	17.6482	17.4263	17.2306	16.7887	22.236	23.6928	23.2561	21.2946	20.0843	18.6955	21.0426	16.5027	16.3251	16.9072	17.7975	1520	1882	1444	1600	2034	2420	2236	2522	2026	1794	2710	1371	1605	2046	1843
ENSBTAG00000002710.6	0.178217	0	0.052255	0.046117	0.02413	0.0428126	0.113706	0.0185084	0.0216304	0.0693001	0.118627	0.131638	0.0222023	1.38532	0	7	0	2	2	1	2	5	1	1	3	7	5	1	9	0
ENSBTAG00000002712.6	19.1182	18.7556	28.9864	24.1847	27.6959	23.3848	30.6578	30.646	25.2259	22.1444	26.0386	30.6486	24.0208	26.5229	29.5308	172	222	250	245	273	263	299	392	259	222	376	272	244	336	313
ENSBTAG00000002714.6	29.1837	24.3297	28.2066	22.7963	32.0161	27.9002	29.0712	19.4477	24.1606	23.9516	24.793	30.076	25.7307	28.0998	26.9405	1283	1347	1208	1107	1487	1458	1430	1176	1249	1163	1636	1278	1296	1742	1422
ENSBTAG00000002715.5	25.2799	22.232	28.3385	25.2279	24.1993	26.1797	27.3758	23.4219	25.9081	24.6059	26.6703	19.9152	18.3642	15.5971	16.8107	1086	1203	1186	1197	1098	1337	1316	1384	1309	1167	1720	827	904	945	867
ENSBTAG00000002716.6	7.86796	5.60938	8.77928	7.05876	8.8684	9.21543	7.91986	6.90851	6.97317	7.20474	8.46928	7.82583	5.81749	5.7639	5.33183	895	791	996	906	1083	1216	992	1053	916	908	1434	835	758	914	721
ENSBTAG00000002717.6	11.4768	8.70991	11.9569	8.17699	8.77626	7.53456	8.16181	4.58314	7.60063	7.84632	7.30503	37.1783	35.3147	31.1402	28.5501	783	746	794	617	635	610	622	430	608	595	746	2448	2753	2988	2341
ENSBTAG00000002718.5	5.88108	3.6893	6.63824	4.77819	6.78922	7.58479	7.15089	4.26424	6.31497	5.77821	7.06526	5.74729	4.73675	4.66289	4.60417	354	279	389	318	433	542	481	353	446	386	637	334	326	395	333
ENSBTAG00000002719.6	1.4017	1.07623	1.43318	0.979214	1.29554	1.77108	2.11059	1.48692	1.27789	1.2751	1.70096	0.915901	0.652117	0.882982	0.572967	181	174	180	140	178	271	304	264	193	184	328	114	96	160	89
ENSBTAG00000002720.5	20.549	17.3849	21.8111	19.915	19.6022	21.7141	20.983	17.6532	19.4257	16.1303	19.4575	20.8787	18.4292	20.9042	20.0581	759	810	785	812	763	954	868	897	845	655	1079	746	781	1090	889
ENSBTAG00000002721.6	0.970133	0.562722	1.44722	0.628189	1.30214	1.41339	1.20705	0.542709	0.890276	0.931429	1.37694	0.882809	0.845798	0.628884	0.395097	251	182	364	180	359	433	348	193	269	270	531	220	249	228	123
ENSBTAG00000002724.6	0.118839	0.0472366	0.339922	0.107538	0.0561651	0.0333457	0.0708506	0.0160488	0.0563307	0.12524	0.235363	0.0913644	0.155741	0.140593	0	6	3	16	6	3	2	4	1	3	7	17	4	9	10	0
ENSBTAG00000002725.4	12.378	9.75773	11.3437	8.8782	10.6535	9.33548	9.44557	6.63778	9.00353	8.59224	9.52039	11.8934	12.5906	12.4322	12.4534	1043	1031	930	828	953	932	888	769	888	806	1200	967	1210	1472	1262
ENSBTAG00000002726.5	12.3645	10.4398	12.9632	9.74813	13.4605	14.1177	12.3618	7.45821	11.141	11.673	12.6252	12.7928	12.8873	12.6927	11.681	1518	1605	1548	1325	1758	2054	1693	1259	1600	1601	2315	1514	1804	2187	1725
ENSBTAG00000002727.5	4.29926	2.53548	5.68295	3.15454	4.54317	4.3641	4.28899	1.90549	3.49076	3.34196	4.78003	6.59371	5.5322	4.61306	4.36021	444	329	570	360	494	528	490	270	419	383	731	654	648	666	537
ENSBTAG00000002728.7	2.59106	0.946156	3.76207	1.70035	3.15967	3.15444	3.38997	1.16337	2.76915	2.37233	3.41638	2.32374	2.19466	1.53325	1.22031	758	346	1067	551	985	1094	1105	469	945	778	1491	650	729	628	430
ENSBTAG00000002730.5	9.59926	8.06899	9.05535	7.70518	9.00767	9.40728	9.59452	8.00092	8.60556	8.50804	9.07231	7.88308	8.12961	7.05256	7.26543	732	772	672	650	729	851	817	839	769	722	1035	580	708	756	666
ENSBTAG00000002733.4	0	0	0	0	0	0	0	0	0	0	0	0	0	0	0	0	0	0	0	0	0	0	0	0	0	0	0	0	0	0
ENSBTAG00000002734.5	177.431	173.694	176.867	177.39	197.25	193.707	201.742	208.408	176.652	185.212	187.609	213.464	211.979	207.564	212.44	6791	8383	6597	7496	7963	8819	8646	10973	7960	7809	10790	7902	9306	11215	9758
ENSBTAG00000002735.6	49.4529	54.7452	51.595	52.5436	49.6676	47.5425	50.4737	54.6903	48.9813	52.889	50.8322	52.2634	51.7519	55.3161	47.6442	934	1317	953	1095	981	1074	1073	1425	1099	1084	1456	959	1131	1487	1079
ENSBTAG00000002736.6	11.3805	6.21883	15.4144	8.86099	10.785	11.6231	11.6006	5.69798	9.92998	8.58687	12.4198	6.36429	5.22239	4.25897	3.19986	2931	2019	3886	2530	2986	3562	3339	2021	2997	2484	4787	1592	1544	1543	1000
ENSBTAG00000002737.6	1.17252	0.425746	1.17808	0.49461	0.945167	1.70225	1.31837	0.814756	0.989479	0.91308	1.5501	0.837177	0.661649	0.630226	0.433504	90	41	88	42	77	155	113	86	89	78	178	62	58	68	40
ENSBTAG00000002738.3	14.5089	12.958	16.8935	14.028	19.1373	20.3232	18.5386	14.9808	15.3005	14.1137	15.896	14.2043	15.864	13.1166	15.2348	633	712	718	676	882	1054	905	899	785	680	1041	599	793	807	798
ENSBTAG00000002739.6	2.47153	1.95905	2.4896	2.3647	2.13325	2.58538	1.90807	1.396	2.7945	2.1796	2.61968	2.0379	1.60863	1.58518	1.51682	188	186	190	201	171	237	165	146	253	188	298	148	143	171	140
ENSBTAG00000002741.4	0	0	0	0	0	0	0	0	0	0	0	0	0	0	0	0	0	0	0	0	0	0	0	0	0	0	0	0	0	0
ENSBTAG00000002742.6	6.07762	4.50979	5.59284	4.89301	7.2161	8.21821	7.62406	6.4989	7.10793	6.35553	7.82324	3.85571	3.00519	2.85595	2.85906	857	796	767	764	1083	1373	1199	1260	1172	1002	1647	524	483	565	485
ENSBTAG00000002743.3	10.9602	8.87227	12.2051	11.7683	10.4761	10.6399	12.0922	11.8182	9.79418	9.91501	11.2977	13.1111	9.75343	10.705	10.8058	447	456	485	530	451	516	552	663	470	446	692	517	456	616	529
ENSBTAG00000002744.6	0	0	0	0	0.051081	0	0.00696075	0	0.019915	0	0	0.0241652	0	0	0	0	0	0	0	7	0	1	0	3	0	0	3	0	0	0
ENSBTAG00000002745.5	159.676	141.769	147.509	160.363	134.032	137.93	144.195	150.197	140.228	147.153	145.962	176.287	171.507	188.003	193.345	6058	6783	5454	6717	5363	6225	6126	7839	6264	6149	8322	6469	7464	10070	8803
ENSBTAG00000002746.5	227.242	186.939	227.521	207.979	246.7	247.277	245.097	232.799	213.854	221.07	226.863	228.352	199.182	205.586	216.636	4671	4887	4570	4715	5306	6075	5666	6596	5215	4937	7062	4557	4731	6007	5338
ENSBTAG00000002747.6	2.09618	1.20744	1.81276	1.23246	3.17192	3.16571	2.83841	2.04271	2.47426	2.41428	2.56417	2.0298	2.16519	1.9831	1.9837	510	369	433	336	823	917	777	689	710	664	940	478	601	684	587
ENSBTAG00000002748.5	21.1358	16.7725	24.0189	18.9275	23.3662	26.3634	23.933	17.5586	22.2785	19.3627	26.8996	27.1788	21.6094	23.0417	19.7696	657	659	728	649	764	976	834	751	817	660	1259	818	772	1013	737
ENSBTAG00000002750.5	7.87916	5.40881	9.54802	7.62046	9.35468	9.14962	8.59014	6.18866	7.58048	5.87976	8.82845	7.58551	7.21663	6.54958	5.00212	850	731	1002	910	1073	1170	1034	918	957	708	1423	789	888	992	649
ENSBTAG00000002751.6	0.0548826	0	0	0	0	0	0.0487432	0	0.0923409	0	0.144679	0	0.047403	0	0.0457671	1	0	0	0	0	0	1	0	2	0	4	0	1	0	1
ENSBTAG00000002755.4	3.22766	0.795471	7.24753	1.8828	5.09268	5.86463	5.29856	0.986756	3.54605	2.41976	6.45079	5.84195	3.52862	2.36944	1.24094	1047	322	2283	678	1762	2251	1914	440	1343	879	3120	1827	1303	1079	485
ENSBTAG00000002756.6	5.26341	3.69183	4.34984	4.71766	6.65895	6.86194	7.884	5.79422	5.15248	4.73446	5.85072	3.66816	3.4384	2.77486	2.6141	810	711	651	804	1091	1251	1353	1226	927	815	1344	544	603	599	484
ENSBTAG00000002757.3	0	0	0	0	0	0	0	0	0	0	0	0	0	0	0	0	0	0	0	0	0	0	0	0	0	0	0	0	0	0
ENSBTAG00000002763.6	2.2584	0.875299	3.97236	1.58519	3.1484	3.88532	3.58118	1.04451	2.5456	1.90477	3.65695	2.97634	2.42578	1.62774	1.01961	988	479	1692	770	1469	2014	1749	627	1300	937	2388	1254	1207	996	538
ENSBTAG00000002764.6	0.784462	0.408008	1.1978	0.940537	1.16775	1.04009	0.824333	1.20599	0.989987	0.584518	1.15103	0.710566	1.02812	1.28581	1.69024	40	25	59	53	63	63	47	84	59	33	88	35	60	92	102
ENSBTAG00000002765.5	0	0.040113	0	0	0.0634288	0	0.0901998	0	0	0	0	0.0348007	0	0.0358104	0.0139821	0	3	0	0	4	0	6	0	0	0	0	2	0	3	1
ENSBTAG00000002767.6	33.2529	25.4193	22.2439	20.7555	41.6896	41.5265	38.5351	20.5416	31.2682	30.4206	30.8492	29.798	32.6806	32.8028	35.4266	1384	1333	902	954	1832	2055	1795	1176	1531	1397	1928	1199	1559	1926	1770
ENSBTAG00000002768.5	14.8079	13.6153	12.6096	14.5945	15.7133	16.3623	16.907	15.3407	14.5097	15.5151	14.3262	17.9627	16.3362	15.7444	16.4692	750	869	622	818	844	985	958	1071	864	871	1088	879	948	1124	1003
ENSBTAG00000002769.6	29.0059	20.9639	30.4889	20.0869	26.6936	29.0038	25.9482	16.3413	26.4996	23.3678	25.6659	26.0757	25.6038	24.218	24.0129	3548	3209	3627	2720	3475	4202	3540	2748	3790	3193	4688	3074	3570	4154	3533
ENSBTAG00000002770.6	39.5342	29.1114	38.2992	30.4467	44.982	41.9946	39.9222	37.3544	36.373	36.9769	37.2844	46.8265	50.6836	39.3464	36.9939	2254	2086	2126	1919	2713	2836	2544	2929	2434	2338	3185	2578	3305	3158	2534
ENSBTAG00000002772.4	0.0178008	0.0566481	0.0914122	0.0322057	0.0504293	0	0.159255	0	0.0151648	0.0160544	0.0712771	0.129034	0.0466874	0.0252875	0.148169	1	4	5	2	3	0	10	0	1	1	6	7	3	2	10
ENSBTAG00000002773.6	0	0	0	0	0	0	0	0	0	0	0	0.0228411	0	0.0469726	0	0	0	0	0	0	0	0	0	0	0	0	1	0	3	0
ENSBTAG00000002774.6	8.86446	4.20482	10.141	6.03903	12.0498	13.101	12.6839	6.23683	9.78945	8.48202	12.271	14.2985	12.1133	8.69491	6.83828	2263	1342	2517	1708	3279	3960	3609	2189	2919	2427	4672	3516	3521	3111	2101
ENSBTAG00000002775.4	0.023369	0	0	0.105793	0	0	0	0	0	0.105843	0.0311323	0	0.0203932	0	0.116794	1	0	0	5	0	0	0	0	0	5	2	0	1	0	6
ENSBTAG00000002778.6	47.055	33.7727	54.5966	41.6854	49.2843	52.0728	50.4047	38.8628	44.3702	39.9973	50.8165	48.3425	43.0642	37.4471	31.3371	6336	5693	7150	6215	7062	8308	7570	7195	6987	6020	10217	6274	6610	7075	5076
ENSBTAG00000002779.6	0	0	0	0	0	0	0	0.0124609	0	0	0	0	0	0	0	0	0	0	0	0	0	0	1	0	0	0	0	0	0	0
ENSBTAG00000002782.5	8.59247	4.74965	10.8148	5.9171	8.27486	8.63829	8.38929	3.62092	8.04239	7.5804	9.58401	5.56543	4.92553	3.9534	3.27348	1272	880	1557	970	1304	1515	1385	737	1392	1255	2118	794	831	821	583
ENSBTAG00000002783.6	16.277	12.1331	13.9829	11.1637	11.6681	12.4604	13.1988	7.41456	12.6973	12.2413	12.9546	9.91169	11.4223	9.63685	9.59318	1135	1062	949	861	863	1031	1028	711	1038	949	1352	667	910	945	804
ENSBTAG00000002784.6	48.9703	48.2542	49.2486	49.8765	60.2029	56.5646	57.3435	57.9026	54.2135	56.6368	58.6864	50.113	51.4577	51.5624	49.7399	1989	2470	1949	2237	2581	2732	2607	3235	2591	2537	3580	1968	2396	2955	2425
ENSBTAG00000002786.6	0.141792	0.0449392	0.174551	0.0513882	0	0	0	0.103061	0.0481376	0.154718	0.132007	0	0.0494123	0.0401454	0	5	2	6	2	0	0	0	5	2	6	7	0	2	2	0
ENSBTAG00000002788.5	0.0942382	0.037071	0.337625	0.213634	0.135058	0.118306	0.419064	0	0.158952	0	0.155658	3.10688	1.999	2.68606	2.55546	2	1	7	5	3	3	10	0	4	0	5	64	49	81	65
ENSBTAG00000002791.5	32.9764	24.366	31.9218	24.7489	35.9304	38.3028	36.7717	22.5103	31.7296	29.0122	34.4421	35.4734	35.4047	31.1538	29.1526	5547	5129	5221	4613	6440	7630	6898	5205	6237	5465	8646	5745	6789	7348	5898
ENSBTAG00000002792.6	4.26953	2.98591	3.48467	2.71714	6.90214	6.29289	6.57873	4.03496	4.6941	4.43087	5.31671	4.77816	4.60849	4.30469	4.49327	287	252	228	202	492	502	494	373	370	331	535	310	354	407	363
ENSBTAG00000002795.6	3.54473	1.53774	6.00457	2.31426	4.664	5.11074	5.0694	1.34146	4.05705	3.11699	5.57427	4.68911	3.37696	2.6408	1.85861	813	441	1339	588	1140	1388	1296	423	1087	801	1907	1036	882	849	513
ENSBTAG00000002796.6	0.170479	0.137985	0.370564	0.192631	0.49742	0.538728	0.362687	0.242124	0.185248	0.15154	0.348325	0.162465	0.361156	0.223895	0.144034	13	13	28	16	40	53	33	27	18	14	42	13	32	26	13
ENSBTAG00000002798.5	96.0904	81.7111	104.484	103.111	69.8278	64.7792	65.1631	65.6874	70.1638	66.7527	70.4355	87.9605	78.2525	79.7407	81.474	1927	2085	2048	2281	1465	1553	1470	1816	1670	1454	2140	1713	1814	2274	1959
ENSBTAG00000002799.6	0.172753	0.0635447	0.204708	0.18051	0.188694	0.155441	0.144491	0.0289903	0.0688599	0.0401018	0.221465	0.160478	0.0908396	0.0567162	0.276787	14	6	15	16	13	16	14	3	7	2	26	9	9	6	16
ENSBTAG00000002803.5	0	0	0	0	0	0	0	0	0	0	0	0	0	0	0	0	0	0	0	0	0	0	0	0	0	0	0	0	0	0
ENSBTAG00000002804.7	31.6259	19.8506	36.3706	21.58	33.5372	39.5752	33.4773	17.807	33.1792	27.5551	34.9552	15.4124	14.899	10.9754	9.64836	5375	4221	6011	4062	6070	7967	6344	4161	6591	5241	8866	2524	2885	2616	1973
ENSBTAG00000002808.5	111.219	106.897	115.2	113.343	106.928	108.964	104.816	113.337	108.212	98.5754	107.342	90.9851	89.5017	92.1545	93.0491	3048	3709	3080	3425	3077	3560	3223	4275	3504	2954	4436	2416	2823	3577	3057
ENSBTAG00000002809.6	4.64096	3.19433	4.74786	4.36918	3.6265	4.47839	4.35145	3.64979	3.90833	4.16282	5.02507	3.70419	3.33853	2.73536	2.94405	430	371	428	448	357	492	450	465	424	430	696	331	353	356	328
ENSBTAG00000002810.6	9.0768	5.03863	10.9723	6.6316	8.91127	9.65079	9.4063	6.80682	8.75169	9.00667	11.0693	8.37832	7.92184	5.94445	5.08431	1125	782	1319	910	1175	1417	1300	1160	1266	1246	2049	1001	1119	1034	758
ENSBTAG00000002813.5	4.73912	3.90897	6.37683	4.06374	5.2939	5.26172	4.56423	2.36702	4.40626	3.96701	4.68809	5.36594	5.03479	4.61077	4.17477	483	503	640	460	579	641	522	338	531	456	717	534	591	661	517
ENSBTAG00000002816.6	0.825974	0.509443	0.723642	0.66988	1.748	1.86079	1.75808	0.81231	1.0667	1.01759	1.16842	1.02214	1.09441	0.96934	0.842873	88	68	75	79	198	235	209	119	133	121	186	105	133	145	108
ENSBTAG00000002817.6	0.633821	0.375186	1.10182	0.837788	1.11951	1.15002	1.26536	0.496327	0.831174	0.775903	0.911526	0.774375	0.838715	0.808454	1.0279	39	29	66	57	73	84	87	42	60	53	84	46	59	70	76
ENSBTAG00000002820.4	123.055	111.757	98.8845	111.64	135.998	133.694	138.346	127.128	129	128.097	137.31	348.995	334.877	321.472	343.874	6881	7853	5387	6898	8050	8882	8642	9773	8462	7939	11506	18837	21407	25299	23098
ENSBTAG00000002822.4	0.112589	0.0698152	0.141411	0.065779	0.117838	0.03164	0.117237	0.036389	0.0124102	0.0561803	0.183999	0.165843	0.0328678	0.0712075	0.0832472	9	7	11	5	10	3	9	4	1	5	22	11	3	8	8
ENSBTAG00000002823.5	153.19	135.485	155.256	138.418	120.376	108.134	112.839	89.7244	116.374	128.676	122.111	103.268	103.932	99.3305	105.161	4557	5097	4504	4541	3764	3832	3764	3673	4086	4193	5472	2975	3555	4181	3751
ENSBTAG00000002824.5	0.975772	0.576431	0.921554	0.46967	0.920548	1.06076	1.14099	0.88119	0.791639	1.13371	1.26125	1.05975	0.839886	0.794224	0.576255	62	46	57	33	62	80	81	77	59	80	120	65	61	71	44
ENSBTAG00000002826.6	0.944386	0.577749	1.33009	0.949357	1.53412	1.60855	2.20482	0.847252	1.29283	0.845193	1.71001	0.828111	0.637593	0.263321	0.276024	193	147	262	212	331	385	502	239	308	190	508	162	149	74	68
ENSBTAG00000002827.6	24.8922	21.2136	24.6023	20.7654	32.8834	31.1588	32.2601	29.0077	25.879	23.485	25.2427	41.5642	40.6325	40.8285	39.4753	1273	1365	1225	1174	1779	1893	1844	2041	1555	1329	1935	2054	2379	2941	2425
ENSBTAG00000002828.6	123.63	103.783	127.748	102.56	84.3081	83.527	79.4059	59.7018	84.0652	88.0859	90.252	99.6821	96.5469	92.582	86.9548	2088	2237	2112	1913	1489	1689	1511	1393	1690	1612	2316	1637	1890	2229	1762
ENSBTAG00000002829.4	134.552	113.905	108.294	114.253	166.442	172.88	176.207	180.309	150.367	151.201	161.468	148.977	145.797	148.34	150.888	10463	11112	8195	9829	13738	15947	15300	19281	13701	13087	18783	11177	12947	16214	14105
ENSBTAG00000002830.6	111.91	82.1063	117.935	100.79	96.5666	99.1357	101.95	81.2707	97.7754	89.4452	102.079	106.615	95.9936	81.4853	77.0265	7035	6482	7217	7002	6446	7415	7175	7020	7227	6249	9619	6487	6914	7219	5832
ENSBTAG00000002833.6	20.9826	16.7914	23.2351	18.1552	15.782	15.7831	16.0153	12.9358	14.6127	15.5448	17.2856	17.4103	16.6831	17.3261	17.7229	1098	1105	1184	1050	874	981	937	931	898	901	1356	880	999	1277	1114
ENSBTAG00000002834.6	0.294749	0.0700336	0.15118	0	0.391863	0.123816	0.263059	0.0428462	0.0250078	0.0536499	0.509446	0.335027	0.436399	0.438	0.76168	10	3	5	0	14	5	10	2	1	2	26	11	17	21	31
ENSBTAG00000002835.6	9.3923	7.51131	10.2503	6.46428	11.5119	10.5079	9.83211	7.6045	8.79285	9.33232	10.187	5.00256	5.5954	5.19376	5.34957	576	590	624	447	763	780	687	654	636	648	954	302	400	457	402
ENSBTAG00000002836.6	9.05637	4.98049	10.5691	7.35057	7.70085	8.12373	8.15207	5.24251	7.3558	6.87301	8.43221	8.31242	8.12642	6.6172	4.74493	1274	877	1446	1145	1153	1354	1279	1014	1210	1081	1771	1127	1303	1306	803
ENSBTAG00000002837.6	49.4103	41.2467	49.6143	43.7164	42.9111	40.0101	38.814	32.2708	37.8448	42.1368	40.9735	37.3847	34.4014	35.2615	35.6967	1949	2051	1907	1904	1786	1877	1714	1751	1757	1832	2428	1426	1556	1963	1690
ENSBTAG00000002842.4	0.561272	0.312905	0.637541	0.518619	0.478161	0.5454	0.684739	0.655053	0.563828	0.332575	0.686433	0.419886	0.509704	0.376867	0.249534	86	60	95	88	78	99	117	138	101	57	157	62	89	81	46
ENSBTAG00000002843.6	2.8738	2.90063	2.65636	2.39727	3.79963	4.12922	4.41886	4.153	3.82517	2.27626	3.39203	5.17056	5.60559	5.7662	5.59966	160	203	144	147.538	224	273	275	318	250	140.499	283	278	357	452	374.538
ENSBTAG00000002844.5	0.140552	0.147308	0.238118	0.107649	0.228402	0.355663	0.276449	0.16028	0.230824	0.158945	0.263943	0.208127	0.214091	0.20485	0.139013	26	34	43	22	45	78	57	41	50	33	73	37	45	53	31
ENSBTAG00000002845.6	0.0772001	0.0753369	0.149913	0.0464898	0.00806494	0.0289504	0.0768875	0.0374306	0.0513221	0.0460849	0.0114849	0	0.015044	0.0427772	0	9	11	17	6	1	4	10	6	7	6	2	0	2	7	0
ENSBTAG00000002846.5	2.10613	1.11638	1.6086	1.10698	2.00544	1.70099	1.53388	1.10583	1.56062	1.7369	1.58994	1.58215	1.53444	1.87965	1.62564	166	113	124	94	168	159	138	118	150	152	193	122	137	208	150
ENSBTAG00000002847.6	3.84139	3.3141	3.62169	3.1264	5.67199	5.69724	5.57961	4.33894	4.48323	4.02152	5.15283	4.11809	4.21876	3.1082	3.88744	291	315	267	262	456	512	472	452	398	339	584	301	365	331	354
ENSBTAG00000002848.5	12.6983	11.0264	10.0947	11.9267	11.5898	8.81743	11.4767	9.0502	11.1371	10.7743	10.2038	14.9773	14.8502	15.0664	14.9431	365	401	283	378	350	302	370	358	378	339	442	417	491	613	515
ENSBTAG00000002849.6	0.0814806	0.125471	0.0669589	0	0.306995	0.134174	0.0583356	0.115698	0.0972331	0.0587204	0.0979284	0.248016	0.290713	0.0340042	0.411212	5	4	4	0	8	5	4	8	7	4	9	4	7	3	15
ENSBTAG00000002850.5	0.0133183	0	0.0136851	0	0.0878511	0.0224527	0.0119263	0.0193699	0.0227286	0	0.0178033	0	0.0466433	0.0189473	0	1	0	1	0	7	2	1	2	2	0	2	0	4	2	0
ENSBTAG00000002853.6	0.0599343	0.0122439	0.0935244	0.0148971	0.132136	0.0505816	0.0412297	0.0272438	0.0842607	0.0221465	0.0852933	0.0544091	0.0289288	0.0160176	0.00637172	8	2	12	2	18	8	6	5	13	3	17	7	4	3	1
ENSBTAG00000002854.6	11.6299	9.35339	13.1304	8.57225	11.7388	11.722	10.884	8.15926	10.5368	9.86119	11.8552	8.3272	7.76159	7.38251	6.58319	1385	1395	1521	1129	1487	1653	1446	1335	1468	1311	2105	956	1054	1234	943
ENSBTAG00000002856.4	1.14659	0	0.470564	0	0	0.195164	0	0.15934	0	0	0.149355	0.242287	0.197358	0.165296	0.559596	5	0	2	0	0	1	0	1	0	0	1	1	1	1	3
ENSBTAG00000002858.6	1.63855	1.79611	2.22365	2.2551	2.64758	5.74851	5.89927	4.75261	3.19853	2.91761	2.99354	3.0635	5.7015	2.47469	2.395	4	5	5	6	7	16	16	16	9	8	11	7	16	8	7
ENSBTAG00000002859.6	0	0	0	0	0	0	0	0	0	0	0	0	0	0	0	0	0	0	0	0	0	0	0	0	0	0	0	0	0	0
ENSBTAG00000002863.6	38.0339	34.737	35.3787	35.3977	45.4351	47.5518	45.4884	50.3201	40.0154	45.6316	42.5208	40.8721	40.956	41.1258	44.3027	1945	2235	1768	2011	2460	2899	2616	3552	2411	2593	3275	2026	2408	2977	2732
ENSBTAG00000002865.6	0	0	0	0	0	0	0	0	0	0	0	0.0986304	0	0	0	0	0	0	0	0	0	0	0	0	0	0	2	0	0	0
ENSBTAG00000002866.4	18.3401	13.7409	18.4729	16.2883	11.6981	10.9926	12.9691	11.1057	11.3872	11.4083	12.3648	10.9597	10.3791	9.45707	11.0863	659	623	647	646	443	470	522	549	482	451	668	381	428	480	478
ENSBTAG00000002868.4	0	0	0	0	0	0	0	0	0	0	0	0	0	0	0	0	0	0	0	0	0	0	0	0	0	0	0	0	0	0
ENSBTAG00000002869.4	5.70779	4.95177	5.33007	4.77494	4.40911	3.48634	2.24219	3.18153	2.58554	2.27706	2.96592	2.37201	2.37015	2.50525	3.02063	104	115	95	96	84	76	46	80	56	45	82	42	50	65	66
ENSBTAG00000002871.6	106.976	107.966	109.651	114.549	121.423	122.288	120.367	130.898	113.384	112.106	117.322	121.68	115.603	118.58	117.589	4166	5301	4160	4924	4988	5664	5247	7012	5197	4810	6864	4582	5163	6518	5496
ENSBTAG00000002874.4	29.7624	27.1017	24.3943	21.922	34.4407	36.158	33.8343	30.9322	26.4873	32.0146	30.9925	33.6263	33.1967	32.3624	37.857	1418	1625	1132	1154	1735	2047	1803	2027	1483	1687	2215	1548	1811	2173	2166
ENSBTAG00000002878.6	0.760208	0.760257	0.47943	0.644421	1.06886	0.875916	0.804765	0.576732	0.735477	0.691954	0.79331	0.579534	0.617998	0.614536	0.521575	110	138	66	101	165	148	128	115	124	111	169	81	101	124	91
ENSBTAG00000002879.6	11.3088	9.92014	11.7317	10.5049	10.8276	11.7809	10.7557	12.394	10.1699	10.4942	9.61945	8.85436	8.57143	10.0497	8.63082	465	514	470	477	470	576	495	701	492	476	594	352	404	583	426
ENSBTAG00000002880.7	0.127338	0.0820901	0.177206	0.0420208	0.145047	0.215946	0.235812	0.0857768	0.0987435	0.128435	0.192363	0.314489	0.3628	0.185815	0.27294	15	13	22	6	18	33	31	13	14	15	35	37	51	33	41
ENSBTAG00000002881.4	4.90388	4.23299	4.6288	4.83983	6.37936	6.85211	6.71602	6.9147	6.056	4.94098	5.34241	4.63317	5.54961	4.54409	4.64653	296	321	272	323	408	491	453	574	429	331	483	270	383	386	337
ENSBTAG00000002882.6	7.71913	7.05063	7.41136	7.17306	11.8317	13.8111	13.6334	11.2621	10.1988	8.16729	10.2664	4.3453	3.65043	4.42709	4.47127	639	732	597	657	1040	1356	1260	1282	989	753	1271	347	345	515	445
ENSBTAG00000002883.6	4.77164	2.36688	6.12813	3.17976	5.39839	5.49006	5.01753	2.41162	4.39246	4.19154	5.41779	4.24473	3.81405	3.00258	2.45182	993	616	1240	733	1197	1353	1164	690	1068	977	1682	851	904	876	614
ENSBTAG00000002885.6	0	0	0	0	0	0.0979007	0	0	0	0	0	0	0	0	0	0	0	0	0	0	5	0	0	0	0	0	0	0	0	0
ENSBTAG00000002887.6	0	0	0.0201384	0	0.0185357	0.0660376	0	0.0285182	0.0166967	0	0	0	0	0	0.0489838	0	0	1	0	1	4	0	2	1	0	0	0	0	0	3
ENSBTAG00000002888.6	7.15334	5.42185	7.5354	5.67208	6.88425	6.89971	6.62533	3.77016	5.59286	5.59983	6.12445	6.54039	7.44167	5.39148	5.01498	810	769	830	711	829	926	837	587	741	708	1036	714	961	857	683
ENSBTAG00000002890.6	12.0179	6.81158	16.2529	11.0683	17.9418	20.2337	19.5573	12.552	14.4327	13.0344	20.7897	18.5644	15.2018	12.7282	10.0103	1888	1375.98	2537	1954	3041	3859	3481.85	2680.98	2640.92	2309.93	4996.83	2879.91	2811.94	2811.97	1945.81
ENSBTAG00000002891.4	0	0	0	0	0	0	0	0	0	0	0	0	0	0	0	0	0	0	0	0	0	0	0	0	0	0	0	0	0	0
ENSBTAG00000002894.4	1.34957	0.955134	1.2463	0.639337	2.33439	2.09215	1.82362	1.53294	0.862615	1.72083	1.22483	2.04753	1.16256	1.26089	1.55237	21	19	19	11	38	39	32	33	16	29	29	31	21	28	29
ENSBTAG00000002895.4	0	0	0	0	0	0	0	0	0	0	0	0	0	0	0	0	0	0	0	0	0	0	0	0	0	0	0	0	0	0
ENSBTAG00000002896.6	22.5264	17.6063	23.9109	18.5294	23.4478	24.6663	23.1876	14.4919	20.4667	20.7109	22.4966	30.6503	29.1856	26.8774	25.1445	1665	1633	1720	1515	1839	2163	1914	1473	1773	1703	2488	2186	2464	2793	2234
ENSBTAG00000002898.5	0	0	0.00733532	0	0	0.00602126	0.0319829	0	0	0	0.0143348	0	0.012518	0.0508487	0.0296509	0	0	1	0	0	1	5	0	0	0	3	0	2	10	5
ENSBTAG00000002900.5	0	0	0	0	0	0	0	0.0124844	0	0.0154701	0	0	0	0	0	0	0	0	0	0	0	0	1.00189	0	1.00144	0	0	0	0	0
ENSBTAG00000002902.5	38.0516	29.6576	38.607	24.9313	42.2119	42.4886	39.3572	19.9915	34.713	34.3089	36.9028	30.5719	33.2376	27.784	28.0211	5234.04	5107.05	5166.27	3797	6179.22	6926.09	6031.09	3781	5585.03	5278.05	7573.12	4026.04	5182.1	5328.08	4616.15
ENSBTAG00000002904.5	14.495	11.212	14.2752	13.746	15.1334	15.6539	15.1881	13.4629	14.1789	15.2953	16.6261	16.778	14.7301	13.8715	11.4743	710	691	681	744	784	911	832	907	816	829	1221	794	826	957	675
ENSBTAG00000002907.7	2.10996	1.19441	2.93437	1.59417	2.5566	2.88063	2.65645	1.29621	2.27146	2.00362	2.9403	2.09007	1.87901	1.36706	1.08235	527	372	714	442	682	850	741	446	664	562	1093	502	535	478	326
ENSBTAG00000002908.3	2.43917	8.08208	2.67242	5.48265	1.37911	1.72425	2.63387	0.371527	1.69787	6.2511	2.2987	3.10451	1.7123	0.740622	0.41955	5	18	5	12	3	4	6	1	4	14	7	6	4	2	1
ENSBTAG00000002910.6	7.07404	6.26019	5.91654	5.12206	8.12732	8.19947	8.17386	7.70712	7.15127	8.267	8.57836	7.48243	7.92178	6.03428	6.85021	301	325	245	237	364	411	385	451	357	377	543	299	379	357	341
ENSBTAG00000002913.6	0	0	0	0	0	0	0	0	0	0	0	0	0	0	0	0	0	0	0	0	0	0	0	0	0	0	0	0	0	0
ENSBTAG00000002914.5	0.0231763	0	0	0	0.0327325	0.00977147	0.0207613	0.0589901	0.0197882	0.0208014	0.0387489	0.0240274	0	0.0577332	0	2	0	0	0	3	1	2	7	2	2	5	2	0	7	0
ENSBTAG00000002915.5	2.93588	3.3217	2.86536	2.98596	4.1509	3.34744	3.52356	1.69714	1.9571	2.30327	2.3727	3.60645	4.79795	3.15994	4.25024	161	229	153	181	241	218	216	128	126	140	195	191	301	244	280
ENSBTAG00000002917.7	14.9417	12.2819	12.3218	11.8408	26.5126	24.4688	25.8712	22.0324	20.0956	21.0306	20.2128	18.5659	18.666	18.337	18.0915	880	906	703	767	1655	1702	1692	1777	1382	1371	1772	1050	1252	1517	1273
ENSBTAG00000002918.4	14.3053	10.7406	13.0237	12.1674	14.5836	15.4106	16.8673	13.1709	12.4261	11.3009	13.9055	8.98281	8.72039	8.63539	7.99824	593	561	526	557	637	759	782	751	606	516	863	360	413	505	398
ENSBTAG00000002919.4	0	0	0	0	0	0	0	0	0	0	0	0	0	0	0	0	0	0	0	0	0	0	0	0	0	0	0	0	0	0
ENSBTAG00000002920.5	1.63527	0.652841	2.18026	1.01075	1.63173	2.10765	1.89032	0.515994	1.45434	1.00641	2.1139	1.62637	1.5084	0.928615	0.681169	472	239	621	327	514	722	612	203	494	326	907	452	506	378	241
ENSBTAG00000002921.4	15.3133	10.0668	16.7173	12.98	14.4764	15.8583	14.9737	11.2953	13.0017	12.7826	16.9113	19.4015	15.7651	14.475	14.4719	973	803	1034	912	975	1196	1063	987	969	902	1609	1190	1145	1294	1105
ENSBTAG00000002922.5	4.50564	2.01695	4.71605	2.74241	5.18921	5.8102	4.90138	2.38456	4.44862	4.04991	5.68783	6.4548	6.28575	4.43341	3.05582	443	249	451	299	542	678	538	323	513	445	837	612	706	612	362
ENSBTAG00000002923.5	0	0	0	0	0	0	0	0	0	0	0	0	0	0	0	0	0	0	0	0	0	0	0	0	0	0	0	0	0	0
ENSBTAG00000002924.5	0	0	0	0	0	0	0	0	0	0	0.0308924	0	0	0	0	0	0	0	0	0	0	0	0	0	0	1	0	0	0	0
ENSBTAG00000002928.4	0	0	0	0	0	0	0	0	0	0	0	0	0	0	0	0	0	0	0	0	0	0	0	0	0	0	0	0	0	0
ENSBTAG00000002929.6	0	0	0.0853244	0.0167015	0	0	0	0	0	0	0	0.0764578	0	0	0	0	0	5	1	0	0	0	0	0	0	0	4	0	0	0
ENSBTAG00000002931.6	0	0.0356585	0.0114868	0	0	0	0	0	0.0286319	0	0	0	0.0195848	0	0	0	4	1	0	0	0	0	0	3	0	0	0	2	0	0
ENSBTAG00000002934.5	0	0	0	0	0	0	0	0	0	0	0	0	0	0	0	0	0	0	0	0	0	0	0	0	0	0	0	0	0	0
ENSBTAG00000002935.6	50.3124	32.3495	46.9481	29.7134	51.8998	51.38	50.2644	30.1907	37.5344	41.6627	44.215	39.3775	38.1134	43.6786	37.4997	1869	1518	1698	1220	2033	2272	2091	1544	1644	1706	2469	1415	1625	2294	1675
ENSBTAG00000002936.6	354.902	403.122	369.692	364.772	451.784	412.758	418.376	494.886	392.899	430.155	363.498	350.884	370.48	382.227	416.864	6246	8385	5613	6384	8492	8871	8473	12855	7597	7869	9344	5712	7504	9663	8645
ENSBTAG00000002937.6	1.68736	1.68102	2.06872	1.39154	1.25482	1.71188	0.888883	0.900883	0.726402	1.16875	1.08383	2.56934	2.86815	2.85145	2.6013	117	153	143	110	97	142	76	95	60	97	112	191	234	282	235
ENSBTAG00000002938.6	1.50223	1.30319	1.46521	1.22755	1.77159	1.64777	2.06842	1.36562	2.06413	1.39072	1.77967	2.56195	2.32131	2.11945	2.46707	234	253	221	211	294	306	359	293	377	239	412	381	414	462	462
ENSBTAG00000002939.4	32.7315	17.2886	29.6455	21.383	40.8228	41.1309	42.2645	20.0937	31.4141	29.4336	35.1953	42.5077	43.8837	33.0659	28.098	3860	2555	3400	2792	5122	5749	5562	3261	4333	3876	6203	4839	5902	5477	3987
ENSBTAG00000002940.5	0	0	0.135969	0	0.0208878	0.148585	0.0986576	0	0.0938845	0.0199756	0.102971	0	0	0	0	0	0	6	0	1	8	5	0	5	1	7	0	0	0	0
ENSBTAG00000002941.5	7.31174	5.38168	6.69315	6.12409	10.0793	11.3459	10.9901	7.78623	9.14501	7.68723	10.8918	4.79364	4.50463	4.11418	3.54929	894	824	796	829	1311	1644	1499	1309	1308	1050	1989	565	628	706	522
ENSBTAG00000002942.6	8.70254	7.93975	8.26328	5.96096	13.3965	12.8015	14.2903	9.80135	10.37	10.8445	12.3198	17.7668	20.3685	16.2664	17.5664	648	742	600	491	1059	1131	1188	1004	906	898	1372	1276	1733	1703	1572
ENSBTAG00000002943.5	0	0	0	0	0	0	0	0	0	0	0	0	0	0	0	0	0	0	0	0	0	0	0	0	0	0	0	0	0	0
ENSBTAG00000002944.3	921.255	894.891	750.309	972.401	877.134	879.947	936.343	945.095	879.59	914.427	912.594	824.843	839.789	889.948	898.435	7895	9858	6337	9330	7950	9033	9069	11427	9030	8576	12042	6855	8423	10904	9347
ENSBTAG00000002947.6	0	0	0	0	0	0	0	0	0	0	0	0	0	0	0	0	0	0	0	0	0	0	0	0	0	0	0	0	0	0
ENSBTAG00000002948.6	6.62312	2.27224	9.81415	4.06812	8.76849	8.91458	8.58375	3.18495	6.57198	5.42617	8.99347	7.71871	6.46482	4.51045	2.88812	2676	1159	3910	1805	3777	4254	3871	1711	3122	2473	5495	2988	2998	2554	1425
ENSBTAG00000002949.4	27.5658	16.8148	33.9132	22.9939	36.0748	41.1395	38.4142	25.03	26.997	26.9181	33.5207	40.3911	31.8052	29.9462	26.2762	433.5	338	522.5	399.665	593.5	775	681.166	544.5	506	458.5	802	618	580.5	672	496
ENSBTAG00000002950.6	10.0475	7.31073	10.2396	7.16452	10.7429	10.8992	10.3243	6.64859	9.59202	8.8072	11.0917	8.90103	9.37143	7.81456	7.7172	1674	1524	1659	1322	1906	2151	1918	1523	1868	1642	2758	1429	1779	1826	1547
ENSBTAG00000002951.6	0.324385	0.114653	0.0925123	0.204728	0.136153	0.0303492	0.145217	0.262111	0.353283	0.0162507	0.132269	0.416144	0.299231	0.388032	0.274547	18.006	8	5	12.0029	8.00232	2.0005	9.01024	20.0099	23.0204	1	11.0024	22.0069	19	30	18.0117
ENSBTAG00000002952.4	0.0903494	0	0	0	0.0170661	0	0.0808269	0	0	0	0.03977	0.0927358	0.0521014	0.169339	0	5	0	0	0	1	0	5	0	0	0	2	3	2	8	0
ENSBTAG00000002953.6	3242.61	3646.91	3047.11	3208.26	3600.22	3656.41	3634.55	3876.45	3430.67	3243	3328.83	3935.18	3804.01	4067.68	3962.68	12059	16649	10928	13395	14429	15870	15164	20632	14931	13544	18927	13685	16326	20666	18067
ENSBTAG00000002956.5	0.492153	0.372765	0.391966	0.38922	0.451956	0.539417	0.484887	0.348951	0.619647	0.500705	0.575849	0.816255	0.409496	0.428992	0.450307	40	38	31	35	39	52	44	39	59	45.3158	70	64	38	49	44
ENSBTAG00000002959.6	5.2813	3.43518	6.94701	3.70216	5.6067	5.82968	6.17703	3.06601	4.89527	3.99676	6.09078	4.17514	3.49413	3.29152	2.86432	536.164	437	687	416	605.03	702.234	700.111	428	582	453	924.346	408.99	405	470	351.043
ENSBTAG00000002960.6	34.9024	30.6189	37.0834	25.8552	33.2827	35.0008	35.978	22.8242	33.2996	31.7036	34.9119	23.5712	24.8305	23.5532	23.2017	1295	1433	1341	1059	1302	1545	1495	1165	1455	1295	1947	846	1057	1234	1033
ENSBTAG00000002962.6	6.76981	5.89297	6.36082	5.80644	11.8478	12.6629	12.6739	9.8869	9.00206	7.7805	10.7511	8.58418	9.26385	9.00475	9.02185	403.85	444.193	344.965	370.937	739.247	880.202	837.208	819.868	628.88	508.06	942.141	468.565	610.43	711.739	630.054
ENSBTAG00000002963.3	0	0	0	0	0	0	0	0	0	0	0	0	0	0	0	0	0	0	0	0	0	0	0	0	0	0	0	0	0	0
ENSBTAG00000002964.6	0.00970618	0	0.0379981	0.00876914	0	0.00818775	0.00869817	0	0	0.0173977	0.019486	0.0191688	0.0340334	0	0	1	0	4	1	0	1	1	0	0	2	3	2	4	0	0
ENSBTAG00000002965.6	0	0	0	0	0	0	0	0.0491323	0	0	0.0448808	0	0	0	0	0	0	0	0	0	0	0	2	0	0	2	0	0	0	0
ENSBTAG00000002966.6	8.75755	5.46337	10.6116	6.4897	11.4512	12.3844	11.0723	5.66904	9.83713	8.59889	11.6202	12.9673	11.5599	10.4518	8.67635	3153	2458	3714	2589	4397	5278	4442	2806	4135	3473	6237	4496	4737	5272	3760
ENSBTAG00000002970.6	14.0298	9.20881	16.7957	11.4975	9.92356	10.3382	9.92543	6.37467	11.123	9.27985	12.147	11.9143	10.7722	9.65609	8.33504	1868	1535	2175	1695	1406	1631	1474	1167	1732	1381	2415	1529	1635	1804	1335
ENSBTAG00000002971.6	30.313	30.6072	34.0857	32.1342	24.138	23.931	25.306	23.0089	24.0168	24.5375	23.4672	26.7547	26.0543	28.2841	28.5955	922	1177	1011	1078	772	867	863	963	862	818	1075	788	911	1217	1043
ENSBTAG00000002972.6	0.17247	0.229421	0.315183	0.17313	0.268769	0.282339	0.227477	0.215468	0.128525	0.283352	0.345086	0.245708	0.276007	0.360233	0.421151	18	30	32	20	30	35	27	31	16	33	54	25	33	53	53
ENSBTAG00000002973.4	29.8844	26.9436	28.1827	28.0801	27.505	28.4908	26.258	27.001	23.9761	25.2795	27.5801	38.3295	33.2859	33.7095	38.0615	884	1008	813	916	855	1004	871	1099	837	819	1229	1098	1132	1411	1350
ENSBTAG00000002974.6	0	0	0	0	0	0	0	0	0	0.0121893	0	0	0	0	0	0	0	0	0	0	0	0	0	0	1	0	0	0	0	0
ENSBTAG00000002976.6	0	0	0	0	0	0	0	0	0	0	0	0.0191144	0	0.0243501	0	0	0	0	0	0	0	0	0	0	0	0	1	0	2	0
ENSBTAG00000002977.6	12.1621	6.1606	13.0923	8.7125	11.2268	11.3155	13.1066	6.59074	10.8031	9.76454	11.5307	12.367	9.74919	7.03898	6.55997	1124	695	1151	844	1093	1207	1309	709	1147	993	1565	1057	1053	917	684
ENSBTAG00000002978.4	0	0	0	0	0.00837888	0	0	0	0.00761502	0	0	0	0	0.0126944	0	0	0	0	0	1	0	0	0	1	0	0	0	0	2	0
ENSBTAG00000002979.6	3.11963	3.0883	5.31332	4.42935	1.61673	1.47062	2.06863	1.3869	2.6179	1.71802	1.878	0.267895	0.353476	0.356103	0.524614	193	240	320	303	106	108	143	118	190	118	174	16	25	31	39
ENSBTAG00000002980.6	2.4748	1.81268	2.51847	2.20283	3.25426	2.99722	2.58777	1.91845	2.51973	2.1552	3.02427	2.51314	2.15635	2.35969	2.0377	197	181	193	194	275	283	230	210	235	191	358	193	196	264	195
ENSBTAG00000002981.6	13.3023	12.8193	13.3803	16.5417	24.2559	28.9089	29.5619	22.2889	18.0791	19.275	22.7858	11.2189	8.38597	8.24064	9.24556	329	402	323	451	629	853	821	759	529	520	851	269	239	289	274
ENSBTAG00000002982.5	0.022703	0.0664914	0.0544656	0.0332057	0.10164	0.0682681	0.14248	0.0275197	0.18765	0.0526264	0.0772807	0.0863649	0.0199153	0.0269658	0	3	11	7	5	15	11	21	5	30	8	16	11	3	5	0
ENSBTAG00000002983.5	0.0654973	0.0173425	0	0.0395251	0.0619695	0.0734819	0	0.015873	0.0742909	0	0	0	0.0953094	0.0619486	0.0181821	3	1	0	2	3	4	0	1	4	0	0	0	5	4	1
ENSBTAG00000002985.5	0	0.0468467	0	0	0	0	0.0530716	0	0.0502249	0	0.0393482	0.12299	0.0515844	0.209716	0.0498401	0	1	0	0	0	0	1	0	1	0	1	2	1	5	1
ENSBTAG00000002988.6	20.6772	16.2016	23.6176	16.8489	27.6913	27.794	26.5133	20.7665	24.0421	21.2877	26.6963	26.142	24.3713	21.3229	19.7936	1980	1946	2202	1787	2820	3158	2835	2736	2696	2275	3824	2416	2665	2870	2281
ENSBTAG00000002993.3	56.5719	40.9967	51.037	51.3608	68.1821	69.4091	60.5935	58.8958	54.1923	54.9069	66.9835	75.1763	80.9216	68.887	77.5248	838	889	771	835	1110	1288.98	1074	1217	1032	934	1618	1184	1382	1527	1450
ENSBTAG00000002995.5	16.7976	14.3441	19.732	16.8041	18.7621	19.4559	19.3341	19.1141	17.4494	15.7417	17.5473	27.2635	26.8507	27.8982	25.5255	924	992	1057	1022	1092.98	1271	1189	1446	1127	960	1446.97	1449	1690	2160.98	1687
ENSBTAG00000002996.6	0.174237	0.100039	0.191043	0.0304851	0.221812	0.245996	0.196957	0.0429873	0.166238	0.0957049	0.147174	0.166532	0.111217	0.096376	0.0420936	40	28	44	8	56	69	52	14	46	25	52	38	30	32	12
ENSBTAG00000002997.7	3.54121	1.80131	3.0524	2.20399	1.71004	1.44101	1.62836	0.621859	2.57094	2.78186	2.69972	1.00384	1.16877	0.702666	0.572902	984	629	826	681	508	475	507	239	838	869	1124	270	371	275	192
ENSBTAG00000002998.6	0.0645867	0.0220951	0.0663941	0.0666823	0.0433884	0.108977	0.107501	0.0335512	0.0473071	0.0991921	0.0617547	0.105266	0.0889824	0.124866	0.099732	7	3	7	8	5	14	13	5	6	12	10	11	11	19	13
ENSBTAG00000002999.5	79.349	84.8954	93.8718	89.2883	75.6453	95.5057	94.2843	98.6392	91.8316	81.224	82.8272	80.2449	76.3195	75.221	75.2064	442	603	514	560	455	626	594	791	614	504	717	426	499	586	511
ENSBTAG00000003000.5	0.0716655	0.368025	0.0367358	0.129987	0.136478	0.360738	0.191644	0.182248	0.0910021	0.131023	0.28523	0.147946	0.124564	0.202452	0.0896662	2	13	1	4	4	12	6	7	3	4	12	4	4	8	3
ENSBTAG00000003001.3	222.995	218.562	234.766	217.956	225.141	240.093	225.274	234.456	203.222	216.38	218.42	258.808	255.659	263.69	275.365	2631	3304	2715	2854	2780	3395	2996	3846	2864	2767	3941	2967	3509	4443	3913
ENSBTAG00000003002.6	14.2846	10.0298	16.4512	12.9506	11.4829	12.2659	11.0669	8.616	11.2908	10.5955	12.6552	9.978	8.84478	8.71324	8.59309	1771	1561	1981	1777	1514	1806	1533	1469	1637	1470	2346	1193	1251	1520	1282
ENSBTAG00000003006.6	0	0	0	0	0	0	0	0	0	0	0	0	0	0.0359506	0	0	0	0	0	0	0	0	0	0	0	0	0	0	1	0
ENSBTAG00000003012.6	1.40221	0.616694	1.18474	0.790262	1.0463	1.15948	1.43253	0.826942	1.27143	1.13833	1.41409	1.30827	1.56517	1.49581	1.22678	75	42	62	47	60	74	85	61	80	66	113	66	97	112	78
ENSBTAG00000003014.5	0.388353	0.165825	0.222826	0.342665	0.501106	0.533377	0.566626	0.538601	0.401349	0.590563	0.519889	0.524581	0.744356	0.540396	0.488098	43	23	24	42	59	70	70	82	52	73	86	56	94	84	65
ENSBTAG00000003015.6	4.48253	3.11969	4.83702	2.71205	5.52347	5.70997	5.75373	4.31557	4.8894	4.76505	5.3984	3.60504	2.97738	2.64173	2.46253	329	275	331	216	412	483	456	417	407	376	574	247	250	273	208
ENSBTAG00000003016.5	0.234123	0	0.0800817	0	0.14797	0.128437	0.139395	0.132374	0.0662903	0.165287	0.069249	0.107592	0.0226805	0.0737114	0.0433515	10	0	3	0	8	9	6	7	4	7	6	4	1	4	2
ENSBTAG00000003017.6	2.10771	1.98215	2.66237	1.91906	3.08144	3.24988	3.13974	1.7743	2.37095	2.84449	3.14122	2.05728	2.38014	2.06277	1.37693	134	159	132	129	167.006	245.002	193.001	156.002	170	176	292	112	155	174	103
ENSBTAG00000003018.6	149.106	104.422	112.634	113.781	123.214	104.795	128.599	91.2088	96.5413	118.978	100.26	145.493	151.424	121.059	130.496	4236	3754	3121	3564	3677	3548	4098	3566	3239	3699	4293	4004	4949	4869	4445
ENSBTAG00000003019.5	0.656695	0.20538	0.335049	0.534219	0.250992	0.274007	0.523931	0.616781	0.330398	0.424426	0.388208	0.13496	0.282729	0.18399	0.218742	10	4	5	9	4	5	9	13	6	7	9	2	5	4	4
ENSBTAG00000003020.6	0.013653	0	0.028057	0	0.0128676	0.0230153	0.0122251	0.0297847	0	0	0.0547457	0.042447	0	0.0388427	0	1	0	2	0	1	2	1	3	0	0	6	3	0	4	0
ENSBTAG00000003021.5	9.28232	6.1404	9.21523	6.59727	9.4309	9.53027	9.39953	5.09896	8.56597	7.71848	9.0129	7.53123	7.06837	6.33081	6.33679	1079	894	1042	849	1166	1313	1219	815	1165	1002	1565	844	937	1033	886
ENSBTAG00000003022.5	0	0	0	0	0	0	0.0712479	0	0	0	0	0	0	0.0562618	0	0	0	0	0	0	0	1	0	0	0	0	0	0	1	0
ENSBTAG00000003023.6	0	0	0	0	0	0	0	0	0	0	0	0	0	0	0	0	0	0	0	0	0	0	0	0	0	0	0	0	0	0
ENSBTAG00000003025.6	25.2957	27.1784	28.332	27.7282	24.6034	21.434	24.2222	22.8406	20.3823	24.1081	19.7731	19.7923	18.3288	16.6266	16.4082	402	552	441	487	409	408	434	502	386	415	478	306	338	377	313
ENSBTAG00000003027.5	9.19791	6.06779	10.7528	8.47631	13.5822	15.1818	14.024	8.96388	9.31512	9.90103	11.5851	10.8264	12.1625	9.75309	7.70343	249	208	284	253	386	490	426	334	298	293	473	284	379	374	250
ENSBTAG00000003030.6	0	0.0124833	0	0	0.0220355	0	0	0	0	0	0	0	0	0	0	0	2	0	0	3	0	0	0	0	0	0	0	0	0	0
ENSBTAG00000003033.3	19.6799	13.0924	20.9645	18.9285	13.3437	11.5535	11.7107	8.67274	12.7038	11.4981	13.9483	18.9491	16.7703	12.7114	11.8374	592	498	615	628	422	414	395	359	451	379	632	552	580	541	427
ENSBTAG00000003034.6	44.0324	31.0256	51.1971	35.3449	38.7421	37.8916	38.1616	24.7422	35.2822	37.7123	39.7341	39.7469	37.3069	30.1739	28.1831	4025	3555	4558	3573	3761	4108	3897	3112	3782	3845	5439	3509	3898	3878	3103
ENSBTAG00000003035.6	4.18048	3.69127	4.43254	3.36707	3.37683	3.94077	3.05447	2.44123	3.77049	3.89281	4.12145	3.5164	3.37801	3.27201	3.4459	252	281	257	221	218	285	208	204	270	259	372	207	232	268	248
ENSBTAG00000003036.7	0.261707	0.227037	0.295285	0.273143	0.181893	0.365564	0.196856	0.129013	0.339257	0.31295	0.414076	0.0822886	0.0720145	0.066965	0.0736945	50	54	55	58	37	83	42	34	76	67	118	15	16	18	17
ENSBTAG00000003038.5	21.3167	20.6384	22.2257	20.1957	8.39121	9.28447	8.61754	7.87949	11.096	9.65745	11.7811	6.21074	6.20124	5.56691	5.96105	2239	2716	2271	2348	937	1156	1010	1138	1364	1132	1849	629	743	821	753
ENSBTAG00000003039.6	27.7837	32.445	34.2979	35.4218	4.09003	3.55756	4.73155	5.78267	10.8287	8.84981	9.92385	1.50321	1.15377	1.80656	1.67215	859	1268	1034	1208	133	131	164	246	395	300	462	45	41	79	62
ENSBTAG00000003040.6	12.1553	8.59169	12.1123	8.4013	13.8102	14.2997	13.9184	5.66309	11.2039	10.1791	12.8646	11.5623	11.6535	9.68257	9.874	2855	2524	2766	2186	3457	3977	3644	1829	3074	2679	4507	2616	3117	3188	2791
ENSBTAG00000003043.4	2955.6	3381.85	2760.98	2943.38	2835.51	2853.12	3131.8	3286.76	2755.55	2985.2	2775.09	3473.54	3655.51	3814.94	3771.07	5862	7335	5062	6341	6035	6525	6881	8485	6343	6560	8154	6544	8288	10115	8689
ENSBTAG00000003044.6	16.9369	14.7407	15.2484	14.0278	17.3878	16.1513	17.5335	11.9184	17.4246	14.3558	15.7657	13.7639	14.6624	13.4232	15.4602	484	533	425	442	522	550	562	468	588	449	679	381	482	543	529
ENSBTAG00000003045.6	4.21357	5.14809	6.31657	5.10606	1.88783	2.28755	2.20958	1.62088	2.15849	1.94153	2.37258	33.4441	31.0224	30.7123	29.0901	119	184	174	159	56	77	70	63	72	60	101	915	1008	1228	985
ENSBTAG00000003047.6	0.0308433	0	0.063272	0.195685	0.0879213	0.0777154	0	0.0224173	0.23541	0.168596	0.122962	0	0	0	0	1	0	2	7	3	3	0	1	9	6	6	0	0	0	0
ENSBTAG00000003049.6	3.78938	2.87605	4.3849	2.78154	5.13568	5.93097	5.57653	4.36458	4.28571	4.17385	5.84884	5.36461	3.87371	3.45363	3.21283	502	477	565	408	724	931	824	795	664	618	1157	685	585	642	512
ENSBTAG00000003051.7	2.20773	2.0083	2.00538	1.75678	2.85185	3.3461	2.83388	1.75686	2.66044	2.49733	2.6869	2.35096	2.3706	1.85566	2.02396	267	304	235	232	366	483	386	295	380	336	490	276	327	318	293
ENSBTAG00000003052.6	13.7984	10.0554	15.0344	10.8323	17.778	20.1856	20.0019	13.7953	15.8011	14.2353	16.6375	17.6145	16.5054	14.2305	12.7451	1604	1464	1700	1394	2198	2781	2594	2205	2149	1848	2889	1974	2188	2322	1782
ENSBTAG00000003054.6	0.0494033	0.0513515	0.0457278	0.0133801	0.0881027	0.0375446	0.0709059	0.0251532	0.0465099	0.0441125	0.0761626	0.0358959	0.0607246	0.0176189	0.0369494	10	13	9	3	19	9	16	7	11	10	23	7	14	5	9
ENSBTAG00000003056.6	0	0	0	0	0	0	0	0	0	0	0	0	0	0	0	0	0	0	0	0	0	0	0	0	0	0	0	0	0	0
ENSBTAG00000003058.5	87.6093	76.5552	85.9042	80.8265	105.359	112.837	98.7861	90.7953	93.2367	89.8966	103.692	99.0434	93.3728	86.5315	87.6773	4233	4662	4219	4500	5135	6254	5384	6461	5275	4862	7151	4603	4921	6057	4774
ENSBTAG00000003059.4	41.8238	36.4982	49.5333	46.1897	43.2137	47.8396	42.1523	37.5012	40.6051	35.3423	45.4637	34.2975	28.8771	29.7606	26.5697	1391	1533	1606	1695	1513	1894	1571	1716	1592	1291	2275	1104	1103	1399	1060
ENSBTAG00000003060.5	0.110717	0.136003	0.0611155	0.0920535	0.103797	0.1794	0.205771	0.0866343	0.0871704	0.0684352	0.113775	0.150185	0.0893689	0.060673	0.0707995	13	20	7	12	13	25	27	14	12	9	20	17	12	10	10
ENSBTAG00000003061.7	1.78309	0.513668	2.23739	1.13557	1.96234	2.03732	1.61561	0.728582	2.69824	1.91286	2.92263	0.965382	0.966427	0.536958	0.372829	676	244	807	477	769	908	674	390	1190	813	1593	350	404	275	168
ENSBTAG00000003062.6	6.79193	5.27958	7.65277	4.58556	6.28622	6.86873	6.21583	3.17829	5.7512	5.10696	6.5624	5.25587	5.03857	4.90193	4.83726	760	740	833	568	748	911	776	489	753	638	1097	567	643	770	651
ENSBTAG00000003063.6	3.61129	1.93651	4.20303	2.27196	4.75273	5.16697	5.16467	2.55797	4.10597	3.77098	4.79581	4.94798	4.59799	3.84764	3.57889	884	594	1001	616	1237	1496	1410	858	1177	1036	1747	1167	1283	1323	1053
ENSBTAG00000003064.6	4.44601	2.546	8.58802	3.93073	5.12381	6.17514	5.06356	1.99352	4.33112	2.91504	6.46153	6.15064	4.0268	3.29193	2.13493	618	443	1161	605	758	1017	785	381	704	453	1341	824	638	642	357
ENSBTAG00000003066.3	102.471	89.616	110.431	99.5842	99.9877	103.92	103.061	100.366	91.736	95.7822	96.3362	112.54	109.04	110.945	110.07	2894	3203	3042	3101	2966	3498	3265	3901	3060	2960	4101	3079	3543	4436	3727
ENSBTAG00000003067.6	154.127	152.152	148.237	161.248	162.738	167.53	163.284	192.21	159.521	155.547	171.909	180.626	179.793	191.343	193.756	4791	5978	4493	5529	5321	6202	5690	8221	5850	5302	8046	5436	6423	8412	7223
ENSBTAG00000003068.3	22.1264	19.7989	25.1288	19.1126	23.6581	26.5526	23.2632	21.2708	21.7378	21.6227	22.4665	16.2524	15.8133	16.7676	18.4947	747	844	827	712	841	1067	880	988	865	802	1141	531	613	800	749
ENSBTAG00000003069.7	4.76134	3.43581	5.45127	3.20194	5.38876	7.19958	5.80328	3.71223	5.43715	4.77838	5.99926	3.6049	3.59945	3.42087	2.78109	430	389	479	320	517	771	585	461	575	481	810	314	371	434	302
ENSBTAG00000003072.6	41.4829	34.3673	41.751	36.6116	50.9534	52.6618	50.0485	49.507	46.2791	42.7183	52.4819	72.3254	68.5287	64.7184	62.0556	3912	4063	3827	3821	5107	5887	5267	6420	5109	4491	7394	6578	7373	8572	7035
ENSBTAG00000003073.6	23.4857	13.6062	26.7454	17.8101	21.7373	21.2294	20.8755	12.2036	16.6609	15.5622	19.7825	18.7273	17.888	16.9931	15.9395	573	421	637	479	556	618	572	410	481	414	729	443	503	588	466
ENSBTAG00000003074.6	6.31862	3.78689	7.41956	4.48846	2.76547	2.38923	2.70236	1.6615	2.97176	3.38654	3.54354	6.44533	6.4444	6.52955	6.19574	448	337	512	352	208	201	214	162	247	267	376	441	522	651	528
ENSBTAG00000003075.6	2.02894	1.43236	2.30953	1.31657	3.04389	3.74082	2.65541	1.92408	2.34476	1.65586	2.57994	4.21768	2.95346	3.57716	3.07193	210	189	231	152	332	462	309	276	282	193	401	428	352	523	381
ENSBTAG00000003076.4	0.87806	0.712091	1.00404	1.10882	1.51666	1.22808	1.40844	1.43354	0.748366	1.38825	1.22776	0.600597	0.666533	0.659246	0.427426	53	54	59	74	97	88	95	119	53	93	111	35	46	56	31
ENSBTAG00000003077.5	48.5235	37.5738	53.3399	36.9385	45.7333	46.8621	46.52	28.3184	41.6014	39.5778	48.6086	34.9481	31.5772	31.8251	30.8828	2438	2376	2610	2049	2435	2803	2616	1958	2457	2204	3663	1698	1818	2257	1866
ENSBTAG00000003078.5	0	0	0	0	0	0	0.0367588	0	0	0.00919537	0.0274475	0	0	0.00730251	0	0	0	0	0	0	0	4	0	0	1	4	0	0	1	0
ENSBTAG00000003079.4	0.535101	0.150373	0.0970057	0.782783	0.445426	0.583417	0.817004	0.926967	0.415946	0.396798	0.74624	0.309772	0.316678	0.145421	0.170257	34	12	6	55	30	44	58	81	31	28	71	19	23	13	13
ENSBTAG00000003081.6	71.2661	59.2543	75.7966	59.9068	81.1734	81.5881	82.9048	56.5166	63.5169	69.1173	78.1339	79.4236	69.5222	73.3426	69.782	1155	1227	1205	1075	1378	1586	1516	1268	1227	1215	1928	1253	1308	1696	1359
ENSBTAG00000003083.6	17.8553	23.7074	19.5244	19.849	34.363	31.8177	32.8462	31.6709	23.5941	25.4257	26.0621	31.3749	30.9131	34.9592	29.8309	170	290	183	211	345	363	353	423	269	264	381	290	344	476	344
ENSBTAG00000003084.7	9.32706	6.6375	10.7278	7.56567	9.3097	9.29438	7.86308	5.68938	7.43726	6.77886	8.71285	6.91795	7.95711	6.51977	5.89191	602	538	674	540	637	712	567	505	563	486	842	431	587	592	457
ENSBTAG00000003086.4	0.29036	0	0	0	0	0	0	0.101871	0	0	0	0	0	0.204059	0	2.00025	0	0	0	0	0	0	1	0	0	0	0	0	2.00023	0
ENSBTAG00000003087.5	70.7241	52.5093	78.3784	68.3913	56.8303	56.9024	62.1396	52.6622	51.9003	51.0195	64.9206	71.1271	64.6184	69.2866	65.9326	1203	1184	1297	1261	1113	1301	1320	1376	1117	983	1686	1345	1368	1748	1422
ENSBTAG00000003088.6	0	0.0289229	0.037342	0	0	0	0	0.0132186	0	0	0.0121309	0	0	0	0.0756657	0	2	2	0	0	0	0	1	0	0	1	0	0	0	5
ENSBTAG00000003089.5	1.70036	1.02641	1.99354	1.56163	0.312004	0.257388	0.297154	0.175394	0.686831	0.756704	0.719277	2.48301	3.10801	2.28628	2.56512	168	128	193	172	33	30	33	24	79	84	105	236	350	316	302
ENSBTAG00000003090.6	0.0187473	0.003921	0.032021	0.0120449	0.0250416	0.0563401	0.00879785	0.0161751	0.0304577	0.0119095	0.00986102	0.0230852	0.027339	0.0197313	0.00765978	4	1	7	3	6	15	2	5	8	3	3	5	7	6	2
ENSBTAG00000003092.6	11.0302	8.10102	13.607	9.86664	8.5315	8.55394	7.66254	7.27541	7.95615	7.83097	8.78745	8.98938	7.51788	8.24194	7.61382	1225	1127	1470	1213	1006	1126	949	1111	1033	969	1458	962	951	1285	1017
ENSBTAG00000003093.5	0.0128598	0.0102507	0.0264292	0.0697445	0.0121155	0.0108409	0.0115168	0.0467582	0.0329246	0.046214	0.0429826	0.0133289	0.112611	0.0548933	0.0534873	1	1	2	6	1	1	1	5	3	4	5	1	10	6	5
ENSBTAG00000003094.6	20.24	11.871	23.3758	18.4418	25.3291	27.1394	25.7559	15.8393	21.8651	17.7824	23.8978	27.5375	23.2437	17.9669	14.9397	2407	1768	2704	2428	3204	3825	3417	2590	3042	2362	4245	3157	3152	2999	2137
ENSBTAG00000003096.6	0	0	0	0	0	0	0	0	0	0	0	0	0	0	0	0	0	0	0	0	0	0	0	0	0	0	0	0	0	0
ENSBTAG00000003097.6	2.89509	1.76897	3.77319	2.07146	4.53184	5.01825	4.42133	1.84117	3.63613	2.84994	4.50471	2.27963	2.02087	1.82689	1.42028	898	684	1143	713	1500	1844	1529	785	1319	995	2095	681	715	795	529
ENSBTAG00000003098.4	124.197	88.9927	123.688	95.7673	99.421	93.7868	95.0632	63.7334	88.7892	94.2117	95.9801	118.784	115.135	110.087	105.045	10223	9179	9909	8723	8703	9164	8747	7224	8577	8637	11822	9439	10826	12738	10388
ENSBTAG00000003100.6	5.67717	3.248	6.6337	4.42276	10.5243	11.5183	12.2014	7.45132	7.35304	6.5111	8.79424	19.1433	17.3991	13.315	11.2864	768	554	873	667	1525	1858	1841	1395	1171	991	1788	2466	2679	2544	1842
ENSBTAG00000003101.6	0.024652	0	0	0	0.0231517	0	0.011054	0.00448248	0	0.0055082	0.0247754	0.0127913	0.00540876	0.00439412	0.00512235	4	0	0	0	4	0	2	1	0	1	6	2	1	1	1
ENSBTAG00000003102.3	3.56628	2.31689	3.88193	2.70037	3.63276	4.3291	3.94084	2.69538	3.8474	3.06851	3.69801	2.49331	2.59831	2.086	1.70782	408	332	432	342	442	587	503	424	515	392	632	275	339	335	235
ENSBTAG00000003103.6	0	0	0	0	0	0	0	0	0	0	0	0	0	0	0	0	0	0	0	0	0	0	0	0	0	0	0	0	0	0
ENSBTAG00000003107.4	0	0	0	0	0.0181745	0.0323838	0.0172017	0	0.0163765	0	0	0.0199113	0	0.0409639	0	0	0	0	0	1	2	1	0	1	0	0	1	0	3	0
ENSBTAG00000003108.4	0	0.144977	0	0	0	0.0615889	0	0	0	0.0335799	0	0	0	0	0.0612484	0	5	0	0	0	2	0	0	0	1	0	0	0	0	2
ENSBTAG00000003109.3	393.524	349.491	313.895	310.201	453.376	456.231	454.69	419.665	417.344	405.119	404.411	721.473	755.718	724.779	730.809	11509	12929	8953	10004	13934	15897	14913	16890	14409	12974	17820	20436	25418	29998	25627
ENSBTAG00000003110.6	0.118843	0.511424	0.241215	0.424398	0.570301	0	0.274884	0.420894	0.0992219	0.65114	0.566335	0.858128	0.26723	0.0831448	0.293544	1	2	2	4	2	0	2	5	1	6	4	7	2	1	3
ENSBTAG00000003111.5	1.99101	1.19007	2.63349	1.48899	2.17627	2.22935	2.08039	1.07262	1.76282	1.56709	2.16283	2.18297	1.91815	1.78584	1.73103	987	737	1269	818	1151	1308	1149	731	1020	872	1598	1042	1082	1240	1033
ENSBTAG00000003112.6	12.512	9.8616	14.1972	11.2864	13.8893	14.5684	12.6179	10.2272	13.6059	10.5897	14.4968	10.7236	9.73102	9.68108	9.52873	862	853	952	860	1015	1191	971	969	1099	811	1495	713	766	938	789
ENSBTAG00000003114.6	9.01739	6.11075	8.90282	5.5587	7.5035	8.15928	6.94014	3.45518	6.29363	6.14591	7.18534	7.00407	7.44865	6.35826	5.81476	837	711	804	571	740	898	719	441	684	636	997	627	789	829	649
ENSBTAG00000003115.4	32.4933	24.2316	33.719	26.6313	28.3459	25.3635	24.7295	17.4589	24.138	24.6175	25.6497	27.0348	24.983	25.1931	25.6687	2891	2703	2919	2622	2679	2676	2456	2136	2515	2441	3412	2320	2537	3149	2746
ENSBTAG00000003116.6	9.72154	7.63627	11.3818	8.42921	13.0069	14.1428	12.3495	8.11944	11.1679	9.76701	12.3717	11.1108	9.96131	8.44117	8.89397	862	849	982	827	1225	1487	1222	990	1160	965	1640	950	1008	1053	948
ENSBTAG00000003118.6	0	0	0	0	0	0	0	0	0	0	0	0	0	0	0	0	0	0	0	0	0	0	0	0	0	0	0	0	0	0
ENSBTAG00000003120.6	0.123627	0.0615283	0.0317509	0.0978194	0.0728842	0.0390608	0.0691606	0.011237	0.0131761	0.0556471	0.0309636	0.0480286	0.0946448	0	0.0514367	8	5	2	7	5	3	5	1	1	4	3	3	7	0	4
ENSBTAG00000003121.4	0	0	0	0	0	0	0	0	0	0	0	0.00753614	0.00637562	0	0	0	0	0	0	0	0	0	0	0	0	0	2	2	0	0
ENSBTAG00000003124.6	33.857	28.0013	32.0525	25.7627	27.9457	28.5154	27.9473	18.9613	25.5847	26.4383	25.8555	27.9493	26.114	26.903	27.3031	2311	2393	2135	1951	2022	2311	2137	1782	2053	2011	2647	1838	2039	2574	2242
ENSBTAG00000003126.5	12.0337	10.8409	14.1115	13.5825	14.6814	15.3692	15.5324	14.7666	12.0123	12.7236	15.6511	20.6561	17.8689	19.207	18.129	477	542	545	595	614	726	693	807	563	558	934	795	816	1078	865
ENSBTAG00000003128.6	2.77386	2.59142	3.17257	3.092	4.5888	6.11808	5.97366	4.04197	4.03524	3.63328	4.26645	4.41682	4.34993	3.95172	3.99849	184	216	205	227	323	482	443	369	314	268	424	283	330	369	319
ENSBTAG00000003130.6	0.273792	0.424743	0.310911	0.143315	0.828747	0.704345	0.490241	0.30388	0.467063	0.518481	0.519901	0.836168	1.12249	0.79924	0.695389	19	37	21	11	61	58	38	29	38	40	54	56	89	78	58
ENSBTAG00000003131.6	0	0.0122283	0.00787042	0	0	0	0	0	0	0.0136991	0	0	0	0	0	0	2	1	0	0	0	0	0	0	2	0	0	0	0	0
ENSBTAG00000003132.5	0	0	0	0	0.013924	0.012443	0	0.0107374	0.0251864	0	0.00986448	0	0	0	0.0122862	0	0	0	0	1	1	0	1	2	0	1	0	0	0	1
ENSBTAG00000003134.4	0	0	0	0	0	0	0	0	0	0	0	0	0	0	0	0	0	0	0	0	0	0	0	0	0	0	0	0	0	0
[truncated: 19,667 more rows]

## Sheet: S2a - WT ARGFX Up
EnsemblID	baseMean	log2FoldChange	lfcSE	stat	pvalue	padj	geneSymbol
ENSBTAG00000002258.3	148.111	4.28483	0.331933	12.9087	4.01858e-38	7.07362e-36	APOA1
ENSBTAG00000037768.3	367.759	3.70299	0.218793	16.9246	2.96175e-64	9.65026e-62	MMP3
ENSBTAG00000053542.1	688.893	2.51762	0.180022	13.9851	1.9222e-44	4.14599e-42	MMP12
ENSBTAG00000009357.5	197.283	1.79122	0.17622	10.1647	2.85085e-24	2.69493e-22	IL34
ENSBTAG00000021576.5	637.077	1.69598	0.194778	8.70727	3.1128e-18	1.90678e-16	LMOD1
ENSBTAG00000022150.4	1873.64	1.65861	0.372622	4.45118	8.53985e-06	8.47565e-05	MXRA5
ENSBTAG00000014614.5	59144.8	1.62156	0.17842	9.08843	1.00477e-19	7.09077e-18	ACTA2
ENSBTAG00000003629.5	358.596	1.62134	0.160621	10.0942	5.85899e-24	5.40509e-22	ASPA
ENSBTAG00000009166.6	28.689	1.61595	0.476535	3.39105	0.000696245	0.00381478	GSX1
ENSBTAG00000006676.6	101.138	1.57685	0.217094	7.26344	3.77369e-13	1.3662e-11	FIBIN
ENSBTAG00000047380.2	4923.39	1.50587	0.156794	9.60411	7.68175e-22	6.15908e-20	CALCB
ENSBTAG00000031287.4	2650.31	1.38068	0.322791	4.27733	1.89149e-05	0.000170189	TMEM158
ENSBTAG00000021029.6	679.133	1.34136	0.105509	12.7132	4.99258e-37	8.4018e-35	PRR5L
ENSBTAG00000000770.6	178.829	1.33677	0.198352	6.73936	1.59084e-11	4.58798e-10	PGM2L1
ENSBTAG00000008380.5	458.569	1.33456	0.173787	7.67924	1.60036e-14	6.6779e-13	ITGA11
ENSBTAG00000008300.6	155871	1.28975	0.244336	5.27862	1.3016e-07	1.91845e-06	FN1
ENSBTAG00000000672.6	199.353	1.2685	0.138469	9.16092	5.14564e-20	3.73461e-18	OTULINL
ENSBTAG00000010850.5	354.503	1.24259	0.112112	11.0834	1.50978e-28	1.91081e-26	SERTAD4
ENSBTAG00000010501.6	112.93	1.22434	0.171286	7.14794	8.80866e-13	2.99104e-11	SELENOV
ENSBTAG00000014920.6	645.735	1.21638	0.172522	7.05058	1.78174e-12	5.80543e-11	SEMA3E
ENSBTAG00000015314.5	511.885	1.21581	0.11652	10.4343	1.72813e-25	1.77614e-23	ASL
ENSBTAG00000046857.2	48.2621	1.19619	0.330666	3.61751	0.000297452	0.00185019	TEDC1
ENSBTAG00000047474.2	57.7986	1.18889	0.305031	3.8976	9.71507e-05	0.000700455	SPRN
ENSBTAG00000008717.6	41914.1	1.18788	0.142469	8.33781	7.5679e-17	4.12437e-15	SERPINE2
ENSBTAG00000001961.6	5106.52	1.17147	0.392652	2.98349	0.00284984	0.0125086	MAP1B
ENSBTAG00000040361.3	466.261	1.16194	0.112883	10.2933	7.55444e-25	7.48515e-23	LFNG
ENSBTAG00000018571.5	5033.64	1.13766	0.0730671	15.57	1.16389e-54	2.97064e-52	IL1RL1
ENSBTAG00000001204.5	3775.63	1.13659	0.153177	7.42008	1.1705e-13	4.4369e-12	JCAD
ENSBTAG00000012322.5	428.897	1.13064	0.145651	7.76264	8.3179e-15	3.66035e-13	INKA1
ENSBTAG00000050012.1	21.497	1.12818	0.367393	3.07076	0.00213512	0.00983837	ENSBTAG00000050012.1
ENSBTAG00000005431.4	380.119	1.12643	0.14969	7.52509	5.26835e-14	2.05291e-12	LMCD1
ENSBTAG00000050473.1	117.97	1.12545	0.196364	5.73144	9.95794e-09	1.78358e-07	PRR16
ENSBTAG00000049183.1	182.761	1.12451	0.191407	5.87499	4.22861e-09	8.12508e-08	ENSBTAG00000049183.1
ENSBTAG00000008744.6	465.286	1.12089	0.109804	10.2081	1.82428e-24	1.75704e-22	PDK2
ENSBTAG00000021945.6	29671.8	1.12042	0.170261	6.58059	4.686e-11	1.27689e-09	NID2
ENSBTAG00000047147.2	1049.66	1.11597	0.364112	3.06491	0.00217736	0.0100042	CRYBG3
ENSBTAG00000005010.6	62.3246	1.11141	0.218793	5.07973	3.77963e-07	5.07731e-06	MXD3
ENSBTAG00000009513.6	4703.52	1.1113	0.13524	8.21726	2.08201e-16	1.09191e-14	TGFBI
ENSBTAG00000026684.4	358.844	1.10184	0.139766	7.88347	3.18408e-15	1.46429e-13	SYNC
ENSBTAG00000005708.5	401.873	1.10144	0.232949	4.72826	2.26452e-06	2.6153e-05	KIF20B
ENSBTAG00000054719.1	66.9354	1.0878	0.318198	3.41863	0.000629377	0.00351482	TRNP1
ENSBTAG00000010270.3	214.741	1.08574	0.169303	6.41296	1.4272e-10	3.63058e-09	ENSBTAG00000010270.3
ENSBTAG00000032558.3	400.757	1.0845	0.225887	4.80108	1.57813e-06	1.8822e-05	TTC7A
ENSBTAG00000048010.2	101.626	1.08372	0.286219	3.78634	0.000152884	0.00104056	NUDT14
ENSBTAG00000016469.6	3988.62	1.07751	0.168675	6.38809	1.6797e-10	4.23144e-09	TNKS1BP1
ENSBTAG00000021217.6	7757.86	1.07722	0.179004	6.01787	1.76732e-09	3.6873e-08	COL11A1
ENSBTAG00000004017.6	753.735	1.07379	0.259483	4.13819	3.50049e-05	0.000289922	PLEKHG2
ENSBTAG00000047591.2	149.012	1.07168	0.166767	6.4262	1.30837e-10	3.35056e-09	C23H6orf141
ENSBTAG00000019461.6	686.713	1.06201	0.14067	7.54966	4.36386e-14	1.7358e-12	NUMBL
ENSBTAG00000015739.6	7691.98	1.05188	0.217629	4.83338	1.34236e-06	1.62004e-05	MRC2
ENSBTAG00000035782.4	686.006	1.04487	0.133624	7.81947	5.30451e-15	2.36143e-13	METTL22
ENSBTAG00000021025.5	1351.6	1.04213	0.113609	9.17293	4.60324e-20	3.35686e-18	P3H2
ENSBTAG00000020179.4	1042.88	1.02897	0.123803	8.31137	9.46028e-17	5.11925e-15	AAAS
ENSBTAG00000011125.6	3071.46	1.02419	0.3937	2.60145	0.00928293	0.0333628	MYO9B
ENSBTAG00000006862.6	164.83	1.02408	0.203217	5.03933	4.67162e-07	6.20479e-06	MEIS3
ENSBTAG00000023787.4	293.459	1.02021	0.187238	5.44872	5.07334e-08	8.01865e-07	TOR4A
ENSBTAG00000019967.6	1044.93	1.00726	0.101971	9.87795	5.18811e-23	4.48874e-21	RASA3
ENSBTAG00000010120.6	406.704	0.99716	0.108898	9.15679	5.34616e-20	3.86184e-18	HERC3
ENSBTAG00000002440.6	566.583	0.996089	0.399511	2.49327	0.0126572	0.0430357	KIF7
ENSBTAG00000021466.6	108745	0.994444	0.128333	7.74894	9.26594e-15	4.03121e-13	COL3A1
ENSBTAG00000010402.6	37012.1	0.991909	0.238455	4.15973	3.18628e-05	0.000267075	MYH9
ENSBTAG00000002571.6	237.589	0.991408	0.171046	5.79614	6.78569e-09	1.25351e-07	PDCD2L
ENSBTAG00000020632.4	940.436	0.98827	0.16109	6.1349	8.52138e-10	1.87765e-08	NQO1
ENSBTAG00000021151.6	11524.1	0.984124	0.230515	4.26923	1.96145e-05	0.000175659	MYH10
ENSBTAG00000011102.5	470.477	0.982553	0.11417	8.60607	7.56067e-18	4.40244e-16	TPCN1
ENSBTAG00000013405.6	1061.19	0.98169	0.117345	8.36585	5.96827e-17	3.27592e-15	CIBAR1
ENSBTAG00000025402.5	40.9641	0.977518	0.320838	3.04677	0.00231316	0.0105382	IL17D
ENSBTAG00000013982.6	2538.48	0.97414	0.244149	3.98995	6.60879e-05	0.000501213	UACA
ENSBTAG00000011934.5	1110.63	0.973712	0.179427	5.42678	5.73797e-08	8.95731e-07	PCK2
ENSBTAG00000017063.6	400.582	0.960018	0.102094	9.40325	5.29007e-21	4.07096e-19	EPB41L4B
ENSBTAG00000003100.6	1518.13	0.958722	0.138216	6.93638	4.02265e-12	1.2445e-10	SMTN
ENSBTAG00000008103.5	2205.52	0.955067	0.172815	5.52654	3.26604e-08	5.36078e-07	ALDH1A1
ENSBTAG00000039556.3	964.436	0.949798	0.106543	8.91467	4.89257e-19	3.18829e-17	WIPI1
ENSBTAG00000006326.6	1518.41	0.944504	0.12043	7.84276	4.40754e-15	1.98521e-13	ALDH1L2
ENSBTAG00000003291.6	286.524	0.944185	0.154592	6.1076	1.01142e-09	2.18153e-08	RIMKLB
ENSBTAG00000008963.7	694.719	0.924927	0.273432	3.38265	0.000717889	0.00391515	CIT
ENSBTAG00000018181.6	184.877	0.919346	0.159115	5.77786	7.56585e-09	1.38451e-07	CCDC8
ENSBTAG00000008733.7	7802.37	0.918515	0.106089	8.65797	4.8023e-18	2.85048e-16	MAGED1
ENSBTAG00000018003.6	817.163	0.91842	0.11612	7.90926	2.58919e-15	1.21628e-13	ARHGEF25
ENSBTAG00000009172.4	561.414	0.917088	0.153606	5.97038	2.36706e-09	4.7822e-08	BCAT2
ENSBTAG00000018862.6	64.9831	0.915503	0.264837	3.45686	0.000546517	0.00310551	EIF4E3
ENSBTAG00000047319.2	473.093	0.911196	0.144559	6.30327	2.91428e-10	7.00617e-09	ENSBTAG00000047319.2
ENSBTAG00000011059.4	361.319	0.909285	0.180958	5.02485	5.03816e-07	6.6227e-06	CDKN2C
ENSBTAG00000019164.6	263.942	0.908992	0.153885	5.90694	3.48514e-09	6.7989e-08	RHOBTB1
ENSBTAG00000008167.6	1568.93	0.908967	0.114709	7.9241	2.29813e-15	1.08958e-13	TTC3
ENSBTAG00000013070.4	52.7762	0.908739	0.271595	3.34593	0.000820061	0.00438339	EAF2
ENSBTAG00000044117.3	83.1451	0.902434	0.264162	3.41622	0.00063497	0.00353855	ANKRD45
ENSBTAG00000014912.6	10516.1	0.895254	0.0931116	9.61485	6.92106e-22	5.57837e-20	FMOD
ENSBTAG00000035998.4	722.797	0.894962	0.192866	4.64033	3.47845e-06	3.8268e-05	CKB
ENSBTAG00000005356.6	2546.39	0.89418	0.116467	7.67757	1.62139e-14	6.74728e-13	DENND2B
ENSBTAG00000011394.3	1450.53	0.894163	0.0855295	10.4544	1.39815e-25	1.44671e-23	FAM214B
ENSBTAG00000019545.6	241.613	0.891941	0.15556	5.73373	9.82453e-09	1.76174e-07	ENSBTAG00000019545.6
ENSBTAG00000016881.6	356.994	0.888824	0.148625	5.98033	2.22685e-09	4.54693e-08	ANPEP
ENSBTAG00000032591.3	1546.97	0.885036	0.163477	5.41383	6.1692e-08	9.55259e-07	CTHRC1
ENSBTAG00000006086.5	2027.95	0.882476	0.165272	5.33953	9.31858e-08	1.40319e-06	MMP28
ENSBTAG00000013419.4	675.645	0.874097	0.15943	5.48264	4.19023e-08	6.73339e-07	HTATIP2
ENSBTAG00000019672.3	93.7459	0.871808	0.24226	3.59864	0.000319884	0.00196656	ENSBTAG00000019672.3
ENSBTAG00000046467.2	44.1149	0.871456	0.298934	2.91521	0.00355446	0.0150201	PTP4A3
ENSBTAG00000020934.6	642.727	0.871254	0.124976	6.97138	3.13855e-12	9.86934e-11	SHF
ENSBTAG00000052909.1	471.087	0.870587	0.124551	6.98981	2.75258e-12	8.76361e-11	C8G
ENSBTAG00000030190.4	42382	0.868561	0.19978	4.34759	1.37643e-05	0.000129159	COL6A3
ENSBTAG00000044175.3	130.232	0.868358	0.165972	5.23195	1.67735e-07	2.42788e-06	CENPK
ENSBTAG00000009543.6	9080.36	0.868311	0.0934261	9.29409	1.48466e-20	1.12555e-18	ESYT1
ENSBTAG00000005827.4	572.72	0.868102	0.100144	8.66856	4.37602e-18	2.61775e-16	FIG4
ENSBTAG00000006606.6	2042.91	0.867974	0.121933	7.11847	1.09134e-12	3.66508e-11	RFLNB
ENSBTAG00000000042.3	1742.1	0.866501	0.133693	6.48128	9.09465e-11	2.37266e-09	PYCR1
ENSBTAG00000002539.5	3246.55	0.864753	0.0847672	10.2015	1.95235e-24	1.86864e-22	TRIOBP
ENSBTAG00000050986.1	7683.63	0.862766	0.145887	5.91394	3.34026e-09	6.53292e-08	PXDN
ENSBTAG00000026915.5	718.636	0.862549	0.19995	4.31381	1.60463e-05	0.000147322	NEK1
ENSBTAG00000012273.6	145.208	0.8623	0.210497	4.0965	4.19447e-05	0.000338515	FAM131A
ENSBTAG00000016223.6	559.361	0.856591	0.0979733	8.7431	2.268e-18	1.41188e-16	SCRN1
ENSBTAG00000047827.2	3115.09	0.85613	0.12132	7.05682	1.70361e-12	5.56271e-11	RENBP
ENSBTAG00000012409.6	15506.3	0.854589	0.0980519	8.71567	2.89035e-18	1.77762e-16	POSTN
ENSBTAG00000052669.1	91.7562	0.854377	0.230427	3.7078	0.000209067	0.00136881	CYS1
ENSBTAG00000013401.5	3923.11	0.85426	0.185908	4.59506	4.32622e-06	4.64924e-05	ARHGEF40
ENSBTAG00000052504.1	1011.35	0.853803	0.115178	7.41288	1.23583e-13	4.66144e-12	KLF2
ENSBTAG00000055010.1	40.0473	0.853361	0.331201	2.57657	0.00997862	0.0354389	ENSBTAG00000055010.1
ENSBTAG00000010082.6	3343.61	0.85099	0.133738	6.36313	1.97677e-10	4.89051e-09	COL15A1
ENSBTAG00000006882.6	804.887	0.850256	0.126989	6.69552	2.14901e-11	6.09444e-10	IQGAP3
ENSBTAG00000039552.3	414.376	0.849367	0.123533	6.87561	6.17241e-12	1.87548e-10	PLK4
ENSBTAG00000010230.6	8658.58	0.848553	0.102319	8.2932	1.10245e-16	5.88253e-15	CAPN1
ENSBTAG00000008711.5	138.002	0.846687	0.187743	4.50982	6.48822e-06	6.67584e-05	BOK
ENSBTAG00000006132.6	812.16	0.844069	0.125045	6.75013	1.47717e-11	4.28435e-10	DENND3
ENSBTAG00000020527.3	3247.9	0.843589	0.107281	7.86333	3.74047e-15	1.70481e-13	IDH1
ENSBTAG00000009451.5	443.563	0.843037	0.111983	7.52828	5.14149e-14	2.01889e-12	JDP2
ENSBTAG00000047998.2	43892	0.841633	0.225067	3.73948	0.000184398	0.00123098	COL5A1
ENSBTAG00000020161.5	281.335	0.840995	0.134886	6.23486	4.52177e-10	1.06044e-08	KLHL22
ENSBTAG00000006642.5	1273.2	0.839619	0.108637	7.72866	1.08681e-14	4.66202e-13	PRKACA
ENSBTAG00000011742.5	339.908	0.83892	0.213752	3.92473	8.68275e-05	0.000633179	TNIK
ENSBTAG00000014405.6	781.372	0.837929	0.0840289	9.97191	2.02296e-23	1.80114e-21	OSBPL6
ENSBTAG00000004401.5	1685.88	0.837522	0.145056	5.77379	7.75083e-09	1.40969e-07	UGGT2
ENSBTAG00000009507.4	212.098	0.83731	0.151358	5.532	3.16601e-08	5.21336e-07	PHETA2
ENSBTAG00000040000.3	343.696	0.83706	0.121954	6.86373	6.70858e-12	2.03034e-10	CHST6
ENSBTAG00000023377.4	1370.87	0.832382	0.0929347	8.95664	3.3473e-19	2.22872e-17	SH3BP5
ENSBTAG00000015802.6	551.207	0.830668	0.183534	4.52597	6.01193e-06	6.21233e-05	CREB3L2
ENSBTAG00000003329.3	1164.68	0.829893	0.107942	7.68835	1.49045e-14	6.23627e-13	FST
ENSBTAG00000016918.6	8434.72	0.828975	0.169203	4.89929	9.61852e-07	1.19852e-05	MYOF
ENSBTAG00000002292.6	1159.97	0.828363	0.109331	7.57667	3.54533e-14	1.41758e-12	SMARCA1
ENSBTAG00000000647.6	1478.69	0.827695	0.130559	6.33962	2.30328e-10	5.65264e-09	SELENOO
ENSBTAG00000022927.5	135.567	0.827647	0.217514	3.80503	0.000141787	0.000974126	RAC3
ENSBTAG00000002917.7	1290.12	0.826692	0.107479	7.69164	1.45259e-14	6.10095e-13	PRKAG2
ENSBTAG00000050426.1	227.451	0.824777	0.153034	5.38949	7.06561e-08	1.08311e-06	MVB12B
ENSBTAG00000019496.5	117.617	0.824199	0.177887	4.63328	3.59918e-06	3.93864e-05	CDKN3
ENSBTAG00000048077.2	803.44	0.823914	0.117706	6.99979	2.56351e-12	8.19572e-11	MAGED4B
ENSBTAG00000052987.1	803.563	0.823914	0.117622	7.00477	2.47401e-12	7.94275e-11	ENSBTAG00000052987.1
ENSBTAG00000014434.5	236.816	0.823904	0.145612	5.65822	1.52951e-08	2.63179e-07	CCHCR1
ENSBTAG00000003619.6	6583.13	0.823662	0.115973	7.10219	1.22799e-12	4.08815e-11	SEC24D
ENSBTAG00000012128.6	640.368	0.823432	0.106915	7.70176	1.34207e-14	5.67747e-13	AASS
ENSBTAG00000000462.5	188.965	0.821571	0.148349	5.53809	3.05796e-08	5.04085e-07	CCDC102A
ENSBTAG00000046814.2	194.714	0.820482	0.203592	4.03004	5.57678e-05	0.000431109	ACOT2
ENSBTAG00000053911.1	2401.49	0.81865	0.245967	3.32829	0.000873804	0.0046127	ENSBTAG00000053911.1
ENSBTAG00000012219.6	8491.2	0.817317	0.113364	7.20965	5.60967e-13	1.98398e-11	CSPG4
ENSBTAG00000013510.5	193.506	0.816199	0.141108	5.78422	7.28512e-09	1.3377e-07	TOR2A
ENSBTAG00000047281.2	102.4	0.812479	0.202853	4.00526	6.19492e-05	0.000472926	C10H15orf62
ENSBTAG00000011693.6	186.905	0.81212	0.141074	5.75669	8.57797e-09	1.55459e-07	LENG9
ENSBTAG00000021681.4	272.565	0.811431	0.169073	4.79928	1.59236e-06	1.8977e-05	PRR11
ENSBTAG00000013392.6	741.054	0.811412	0.137067	5.91984	3.22256e-09	6.33507e-08	PLD2
ENSBTAG00000007149.6	716.221	0.810449	0.128635	6.30037	2.96932e-10	7.10504e-09	NYNRIN
ENSBTAG00000013491.6	974.843	0.810276	0.109334	7.411	1.25347e-13	4.71639e-12	EML1
ENSBTAG00000013472.6	513457	0.809522	0.110699	7.31284	2.61558e-13	9.58255e-12	COL1A2
ENSBTAG00000000746.6	519.653	0.809484	0.150555	5.37666	7.58785e-08	1.15507e-06	KAT2B
ENSBTAG00000006160.4	394.77	0.809016	0.104363	7.75191	9.05217e-15	3.96071e-13	SUOX
ENSBTAG00000049306.1	2194.92	0.808191	0.132862	6.08293	1.18009e-09	2.51938e-08	MSRB1
ENSBTAG00000013444.5	105.974	0.807556	0.225015	3.5889	0.000332075	0.00203498	ETV2
ENSBTAG00000012444.6	1579.47	0.807296	0.197459	4.08842	4.34316e-05	0.000346412	ADAM12
ENSBTAG00000007129.6	659.857	0.806617	0.205633	3.9226	8.75977e-05	0.000637581	IRAG1
ENSBTAG00000011875.6	1106.02	0.804291	0.194949	4.12564	3.69706e-05	0.000303413	CLIP2
ENSBTAG00000019368.6	14786.7	0.801642	0.12555	6.38506	1.71328e-10	4.29946e-09	IGFBP7
ENSBTAG00000013103.6	492423	0.801126	0.131151	6.10844	1.00612e-09	2.17316e-08	COL1A1
ENSBTAG00000040569.3	457.413	0.800695	0.128744	6.21925	4.99527e-10	1.1573e-08	NLRX1
ENSBTAG00000015293.4	498.638	0.799032	0.111116	7.19098	6.433e-13	2.2339e-11	NXPH3
ENSBTAG00000002962.6	607.164	0.798747	0.101396	7.87748	3.34055e-15	1.53165e-13	PPM1M
ENSBTAG00000000140.5	405.155	0.797029	0.162446	4.90641	9.27583e-07	1.15959e-05	EPHX1
ENSBTAG00000008240.6	196.228	0.796892	0.206808	3.8533	0.000116537	0.000820253	GALNT15
ENSBTAG00000049300.1	110.653	0.79496	0.217475	3.65541	0.000256773	0.00163095	AARSD1
ENSBTAG00000006277.6	252.474	0.794589	0.129315	6.14461	8.01595e-10	1.77908e-08	ENGASE
ENSBTAG00000000246.6	281.326	0.794234	0.20791	3.82008	0.000133408	0.000923379	ME3
ENSBTAG00000008719.6	960.118	0.793101	0.0867608	9.14124	6.17401e-20	4.43891e-18	PRKCD
ENSBTAG00000046337.2	15985.3	0.792935	0.145967	5.43229	5.56353e-08	8.71165e-07	TUBB6
ENSBTAG00000048485.1	6680.81	0.79026	0.132902	5.9462	2.74434e-09	5.50089e-08	TUBB2A
ENSBTAG00000018499.5	685.324	0.784256	0.130588	6.00555	1.90682e-09	3.95143e-08	ANXA8L1
ENSBTAG00000002278.6	32021.3	0.782811	0.131215	5.96587	2.43339e-09	4.89683e-08	FBN1
ENSBTAG00000008817.6	10335.8	0.781354	0.168162	4.64642	3.37739e-06	3.72364e-05	LAMA4
ENSBTAG00000005430.5	401.995	0.780989	0.161583	4.83336	1.34245e-06	1.62004e-05	MB21D2
ENSBTAG00000013029.5	766.891	0.780375	0.096613	8.07732	6.62038e-16	3.29171e-14	ARNTL
ENSBTAG00000011698.6	963.86	0.779818	0.16622	4.69148	2.71232e-06	3.07223e-05	TYK2
ENSBTAG00000013227.3	1221.11	0.779184	0.108887	7.15587	8.31416e-13	2.8357e-11	SNAI2
ENSBTAG00000001829.5	721.339	0.779049	0.115796	6.72776	1.72291e-11	4.95021e-10	SLC17A9
ENSBTAG00000007369.6	693.306	0.778326	0.101016	7.70495	1.3089e-14	5.5525e-13	PDLIM2
ENSBTAG00000018152.5	6483.97	0.778086	0.103962	7.48436	7.18974e-14	2.77339e-12	MYADM
ENSBTAG00000030301.4	8857.88	0.777587	0.176047	4.41692	1.00118e-05	9.78431e-05	MAP7D1
ENSBTAG00000047756.2	306.019	0.777516	0.210216	3.69866	0.000216745	0.00141096	CNTROB
ENSBTAG00000026919.5	524.116	0.776994	0.136315	5.69999	1.19817e-08	2.10421e-07	PXDC1
ENSBTAG00000020590.6	301.026	0.776806	0.186815	4.15816	3.20817e-05	0.000268763	FZD2
ENSBTAG00000030578.4	1591.46	0.774627	0.113757	6.80947	9.79606e-12	2.91862e-10	PTOV1
ENSBTAG00000045989.2	606.33	0.77273	0.21818	3.54171	0.000397541	0.00236977	CDC42EP5
ENSBTAG00000015441.6	25674.8	0.771752	0.159985	4.82389	1.40782e-06	1.69226e-05	ACTG2
ENSBTAG00000002981.6	487.987	0.771011	0.13956	5.52457	3.30297e-08	5.4156e-07	PIMREG
ENSBTAG00000037632.2	50.2674	0.770588	0.316623	2.43377	0.0149424	0.0492953	ENSBTAG00000037632.2
ENSBTAG00000023169.5	384.1	0.770354	0.223226	3.451	0.00055851	0.00316896	ENSBTAG00000023169.5
ENSBTAG00000002613.5	371.254	0.768651	0.259164	2.96588	0.00301817	0.0131452	MIS18BP1
ENSBTAG00000002002.7	999.38	0.768616	0.170861	4.49849	6.84369e-06	6.99236e-05	ATAD2
ENSBTAG00000052361.1	140.297	0.768436	0.210537	3.64988	0.000262364	0.00166166	ENSBTAG00000052361.1
ENSBTAG00000019023.4	1931.2	0.768391	0.157382	4.88234	1.04836e-06	1.29473e-05	NANS
ENSBTAG00000024107.5	402.297	0.767079	0.13512	5.67703	1.37054e-08	2.38234e-07	INPP5B
ENSBTAG00000033160.3	877.448	0.764844	0.100206	7.63275	2.29804e-14	9.40968e-13	FAM114A1
ENSBTAG00000003238.5	191.832	0.763429	0.162848	4.68799	2.75903e-06	3.11289e-05	MEOX2
ENSBTAG00000023551.4	127.555	0.762137	0.272216	2.79975	0.00511419	0.0202898	MOB3C
ENSBTAG00000050974.1	102.672	0.761328	0.227414	3.34777	0.00081466	0.00435909	PLPP7
ENSBTAG00000037726.2	1542.46	0.760827	0.0718975	10.5821	3.6077e-26	3.86351e-24	PLCD1
ENSBTAG00000005483.6	3030.58	0.758669	0.0993706	7.63475	2.26265e-14	9.3146e-13	ESYT2
ENSBTAG00000005015.4	2487.83	0.757736	0.115868	6.53965	6.16615e-11	1.66247e-09	SFXN3
ENSBTAG00000016254.7	1778.64	0.757269	0.121603	6.2274	4.74249e-10	1.1023e-08	HDAC5
ENSBTAG00000021942.6	975.708	0.757088	0.101833	7.43457	1.04907e-13	3.9964e-12	HPS6
ENSBTAG00000013391.6	1901.53	0.754574	0.110052	6.85653	7.05542e-12	2.1311e-10	ANKH
ENSBTAG00000013980.5	261.385	0.753709	0.165265	4.5606	5.10087e-06	5.36502e-05	SOD3
ENSBTAG00000015720.6	825.01	0.753685	0.0817405	9.22045	2.95843e-20	2.16772e-18	WWP1
ENSBTAG00000019262.7	1859.43	0.753293	0.108906	6.9169	4.61641e-12	1.42245e-10	TOP2A
ENSBTAG00000001332.6	11471.3	0.752552	0.0846966	8.88527	6.37662e-19	4.13778e-17	MYO1C
ENSBTAG00000010582.6	350.345	0.751297	0.246589	3.04676	0.00231322	0.0105382	BRD3
ENSBTAG00000032304.3	1052.61	0.750805	0.115492	6.50093	7.98263e-11	2.10765e-09	ACY1
ENSBTAG00000015764.6	1115.31	0.750565	0.0859331	8.7343	2.4518e-18	1.52012e-16	EML2
ENSBTAG00000020764.6	5544.23	0.749947	0.163454	4.58812	4.47246e-06	4.7896e-05	CNN2
ENSBTAG00000054330.1	5788.18	0.744382	0.144802	5.1407	2.73711e-07	3.80364e-06	TUBB2B
ENSBTAG00000001209.4	1053.76	0.74226	0.186932	3.97075	7.16479e-05	0.000537587	PHLDB2
ENSBTAG00000016197.6	4920.61	0.741596	0.160021	4.63437	3.58028e-06	3.92754e-05	PHLDB1
ENSBTAG00000001520.5	1416.36	0.741328	0.177856	4.16813	3.07106e-05	0.00025912	MRPL24
ENSBTAG00000027386.5	206.192	0.741064	0.144496	5.1286	2.919e-07	4.02717e-06	SOX12
ENSBTAG00000027020.5	46419.4	0.740972	0.150972	4.90802	9.20005e-07	1.15106e-05	COL5A2
ENSBTAG00000015104.5	357.376	0.739552	0.124635	5.93374	2.96112e-09	5.89683e-08	CCDC28B
ENSBTAG00000016836.5	257.879	0.738935	0.142264	5.19412	2.05687e-07	2.9274e-06	PDK1
ENSBTAG00000024756.5	269.884	0.738523	0.111035	6.65125	2.90617e-11	8.1511e-10	DENND6B
[truncated: 286 more rows]

## Sheet: S2b - WT ARGFX Down
EnsemblID	baseMean	log2FoldChange	lfcSE	stat	pvalue	padj	geneSymbol
[truncated: 725 more rows]

[truncated: 16 more sheets: S2c - Mutant ARGFX Up, S2d - Mutant ARGFX Down, S2e - LEUTX Up, S2f - LEUTX Down, S3a - GO ARGFX Up, S3b - GO ARGFX Down, S3c - GO LEUTX Up, S3d - GO LEUTX Down, S4 - ETCHbox regulated profiles, S5 - GO Btau Hsap LEUTX Up, S6 - LEUTX undiff. genes, S7 - Mutant ARGFX allele freq., S8 - GO Btau Hsap LEUTX Down, S9 - Primers, S10a - Btau Hsap Orthologues, S10b - Btau Mmus Orthologues]
